# Supplementary material for: Identification and extraction of cementation patterns in sand modified by MICP: New insights at the pore scale
Source: PLoS One. 2024 Mar 21;19(3):e0296437. doi: 10.1371/journal.pone.0296437 (PMC10956867; doi:10.1371/journal.pone.0296437)
Supplement: S1 Data — (ZIP) [file pone.0296437.s001.zip]

Archive with 172 entries (164 files):
- SI-Data/
- SI-Data/Data aggregation/
- SI-Data/Data aggregation/Biomineralization sample/
- SI-Data/Data aggregation/Biomineralization sample/Biomineralization-3D reconstruction of the fig/
- SI-Data/Data aggregation/Biomineralization sample/Biomineralization-3D reconstruction of the fig/1-1.png
- SI-Data/Data aggregation/Biomineralization sample/Biomineralization-3D reconstruction of the fig/1-3.png
- SI-Data/Data aggregation/Biomineralization sample/Biomineralization-3D reconstruction of the fig/10-1.png
- SI-Data/Data aggregation/Biomineralization sample/Biomineralization-3D reconstruction of the fig/11-1.png
- SI-Data/Data aggregation/Biomineralization sample/Biomineralization-3D reconstruction of the fig/11-2.png
- SI-Data/Data aggregation/Biomineralization sample/Biomineralization-3D reconstruction of the fig/11-3.png
- SI-Data/Data aggregation/Biomineralization sample/Biomineralization-3D reconstruction of the fig/12-1.png
- SI-Data/Data aggregation/Biomineralization sample/Biomineralization-3D reconstruction of the fig/12-2.png
- SI-Data/Data aggregation/Biomineralization sample/Biomineralization-3D reconstruction of the fig/12-3.png
- SI-Data/Data aggregation/Biomineralization sample/Biomineralization-3D reconstruction of the fig/13.png
- SI-Data/Data aggregation/Biomineralization sample/Biomineralization-3D reconstruction of the fig/14-1.png
- SI-Data/Data aggregation/Biomineralization sample/Biomineralization-3D reconstruction of the fig/14-2.png
- SI-Data/Data aggregation/Biomineralization sample/Biomineralization-3D reconstruction of the fig/14-3.png
- SI-Data/Data aggregation/Biomineralization sample/Biomineralization-3D reconstruction of the fig/15-1.png
- SI-Data/Data aggregation/Biomineralization sample/Biomineralization-3D reconstruction of the fig/15-2.png
- SI-Data/Data aggregation/Biomineralization sample/Biomineralization-3D reconstruction of the fig/15-3.png
- SI-Data/Data aggregation/Biomineralization sample/Biomineralization-3D reconstruction of the fig/16-1.png
- SI-Data/Data aggregation/Biomineralization sample/Biomineralization-3D reconstruction of the fig/17-3.png
- SI-Data/Data aggregation/Biomineralization sample/Biomineralization-3D reconstruction of the fig/18-1((Removal of isolated pores)).png
- SI-Data/Data aggregation/Biomineralization sample/Biomineralization-3D reconstruction of the fig/19-1((Removal of isolated pores)).png
- SI-Data/Data aggregation/Biomineralization sample/Biomineralization-3D reconstruction of the fig/19-2((Removal of isolated pores)).png
- SI-Data/Data aggregation/Biomineralization sample/Biomineralization-3D reconstruction of the fig/2-1.png
- SI-Data/Data aggregation/Biomineralization sample/Biomineralization-3D reconstruction of the fig/2-2.png
- SI-Data/Data aggregation/Biomineralization sample/Biomineralization-3D reconstruction of the fig/20-1.png
- SI-Data/Data aggregation/Biomineralization sample/Biomineralization-3D reconstruction of the fig/20-2.png
- SI-Data/Data aggregation/Biomineralization sample/Biomineralization-3D reconstruction of the fig/20-3.png
- SI-Data/Data aggregation/Biomineralization sample/Biomineralization-3D reconstruction of the fig/21-1.png
- SI-Data/Data aggregation/Biomineralization sample/Biomineralization-3D reconstruction of the fig/22-1.png
- SI-Data/Data aggregation/Biomineralization sample/Biomineralization-3D reconstruction of the fig/23-1.png
- SI-Data/Data aggregation/Biomineralization sample/Biomineralization-3D reconstruction of the fig/24-1.png
- SI-Data/Data aggregation/Biomineralization sample/Biomineralization-3D reconstruction of the fig/25-1.png
- SI-Data/Data aggregation/Biomineralization sample/Biomineralization-3D reconstruction of the fig/26-1.png
- SI-Data/Data aggregation/Biomineralization sample/Biomineralization-3D reconstruction of the fig/27-1.png
- SI-Data/Data aggregation/Biomineralization sample/Biomineralization-3D reconstruction of the fig/3-1.png
- SI-Data/Data aggregation/Biomineralization sample/Biomineralization-3D reconstruction of the fig/4-1.png
- SI-Data/Data aggregation/Biomineralization sample/Biomineralization-3D reconstruction of the fig/5-1.png
- SI-Data/Data aggregation/Biomineralization sample/Biomineralization-3D reconstruction of the fig/5-3.png
- SI-Data/Data aggregation/Biomineralization sample/Biomineralization-3D reconstruction of the fig/6-1.png
- SI-Data/Data aggregation/Biomineralization sample/Biomineralization-3D reconstruction of the fig/7-1.png
- SI-Data/Data aggregation/Biomineralization sample/Biomineralization-3D reconstruction of the fig/7-3.png
- SI-Data/Data aggregation/Biomineralization sample/Biomineralization-3D reconstruction of the fig/8-1.png
- SI-Data/Data aggregation/Biomineralization sample/Biomineralization-3D reconstruction of the fig/8-3.png
- SI-Data/Data aggregation/Biomineralization sample/Biomineralization-3D reconstruction of the fig/Absolute hydraulic conductivity error.csv
- SI-Data/Data aggregation/Biomineralization sample/Biomineralization-3D reconstruction of the fig/All Pore--Tomo_AreaA_Recon..measure.csv
- SI-Data/Data aggregation/Biomineralization sample/Biomineralization-3D reconstruction of the fig/All Pore-Sections--Tomo_AreaA_Recon..measure.csv
- SI-Data/Data aggregation/Biomineralization sample/Biomineralization-3D reconstruction of the fig/color/
- SI-Data/Data aggregation/Biomineralization sample/Biomineralization-3D reconstruction of the fig/color/1-1.png
- SI-Data/Data aggregation/Biomineralization sample/Biomineralization-3D reconstruction of the fig/color/1-2.png
- SI-Data/Data aggregation/Biomineralization sample/Biomineralization-3D reconstruction of the fig/color/2-1.png
- SI-Data/Data aggregation/Biomineralization sample/Biomineralization-3D reconstruction of the fig/color/2-2 .png
- SI-Data/Data aggregation/Biomineralization sample/Biomineralization-3D reconstruction of the fig/color/3-1.png
- SI-Data/Data aggregation/Biomineralization sample/Biomineralization-3D reconstruction of the fig/color/4-1.png
- SI-Data/Data aggregation/Biomineralization sample/Biomineralization-3D reconstruction of the fig/color/5-1.png
- SI-Data/Data aggregation/Biomineralization sample/Biomineralization-3D reconstruction of the fig/color/5-2.png
- SI-Data/Data aggregation/Biomineralization sample/Biomineralization-3D reconstruction of the fig/color/6-1.png
- SI-Data/Data aggregation/Biomineralization sample/Biomineralization-3D reconstruction of the fig/color/7-1.png
- SI-Data/Data aggregation/Biomineralization sample/Biomineralization-3D reconstruction of the fig/hydraulic conductivity.xlsx
- SI-Data/Data aggregation/Biomineralization sample/Biomineralization-3D reconstruction of the fig/pore-Removal of isolated pores-_AreaA_Recon..measure.csv
- SI-Data/Data aggregation/Table 1 of SI.xlsx
- SI-Data/Data aggregation/Table 2 of SI.xlsx
- SI-Data/Data aggregation/Table 3 of SI.xlsx
- SI-Data/Data aggregation/Tables.docx
- SI-Data/Data aggregation/unbiomineralization sample/
- SI-Data/Data aggregation/unbiomineralization sample/3D unbiomineralization sample/
- SI-Data/Data aggregation/unbiomineralization sample/3D unbiomineralization sample/1.png
- SI-Data/Data aggregation/unbiomineralization sample/3D unbiomineralization sample/10-xy.png
- SI-Data/Data aggregation/unbiomineralization sample/3D unbiomineralization sample/11-xy.png
- SI-Data/Data aggregation/unbiomineralization sample/3D unbiomineralization sample/12-xy.png
- SI-Data/Data aggregation/unbiomineralization sample/3D unbiomineralization sample/12-yz.png
- SI-Data/Data aggregation/unbiomineralization sample/3D unbiomineralization sample/13-xy1.png
- SI-Data/Data aggregation/unbiomineralization sample/3D unbiomineralization sample/13-xz.png
- SI-Data/Data aggregation/unbiomineralization sample/3D unbiomineralization sample/13-yz.png
- SI-Data/Data aggregation/unbiomineralization sample/3D unbiomineralization sample/14-xy.png
- SI-Data/Data aggregation/unbiomineralization sample/3D unbiomineralization sample/14-yz.png
- SI-Data/Data aggregation/unbiomineralization sample/3D unbiomineralization sample/15-xy.png
- SI-Data/Data aggregation/unbiomineralization sample/3D unbiomineralization sample/15-xy1.png
- SI-Data/Data aggregation/unbiomineralization sample/3D unbiomineralization sample/15-yz.png
- SI-Data/Data aggregation/unbiomineralization sample/3D unbiomineralization sample/15-yz1.png
- SI-Data/Data aggregation/unbiomineralization sample/3D unbiomineralization sample/16-.png
- SI-Data/Data aggregation/unbiomineralization sample/3D unbiomineralization sample/17-.png
- SI-Data/Data aggregation/unbiomineralization sample/3D unbiomineralization sample/17-1.png
- SI-Data/Data aggregation/unbiomineralization sample/3D unbiomineralization sample/17-2.png
- SI-Data/Data aggregation/unbiomineralization sample/3D unbiomineralization sample/17-3.png
- SI-Data/Data aggregation/unbiomineralization sample/3D unbiomineralization sample/18.png
- SI-Data/Data aggregation/unbiomineralization sample/3D unbiomineralization sample/20-hanyou gulikongxi .png
- SI-Data/Data aggregation/unbiomineralization sample/3D unbiomineralization sample/20.png
- SI-Data/Data aggregation/unbiomineralization sample/3D unbiomineralization sample/22-gulikongxi fenge  .png
- SI-Data/Data aggregation/unbiomineralization sample/3D unbiomineralization sample/22-gulikongxi fenge 1  .png
- SI-Data/Data aggregation/unbiomineralization sample/3D unbiomineralization sample/22-gulikongxi fenge 1 .png
- SI-Data/Data aggregation/unbiomineralization sample/3D unbiomineralization sample/22-gulikongxi fenge 2 .png
- SI-Data/Data aggregation/unbiomineralization sample/3D unbiomineralization sample/22-gulikongxi fenge 3 .png
- SI-Data/Data aggregation/unbiomineralization sample/3D unbiomineralization sample/22-gulikongxi fenge 5 .png
- SI-Data/Data aggregation/unbiomineralization sample/3D unbiomineralization sample/23-gulikongxi fenge   kongxiwangluomoxing   .png
- SI-Data/Data aggregation/unbiomineralization sample/3D unbiomineralization sample/24-kongxiwangluomoxing 2   .png
- SI-Data/Data aggregation/unbiomineralization sample/3D unbiomineralization sample/24-kongxiwangluomoxing jia fenge    .png
- SI-Data/Data aggregation/unbiomineralization sample/3D unbiomineralization sample/24-kongxiwangluomoxing jia fenge 2   .png
- SI-Data/Data aggregation/unbiomineralization sample/3D unbiomineralization sample/24-kongxiwangluomoxing jia keli shiti    .png
- SI-Data/Data aggregation/unbiomineralization sample/3D unbiomineralization sample/24-kongxiwangluomoxing jia keli shiti 2    .png
- SI-Data/Data aggregation/unbiomineralization sample/3D unbiomineralization sample/24-kongxiwangluomoxing jia keli shiti 3    .png
- SI-Data/Data aggregation/unbiomineralization sample/3D unbiomineralization sample/24-kongxiwangluomoxing jia keli shiti 4    .png
- SI-Data/Data aggregation/unbiomineralization sample/3D unbiomineralization sample/24-kongxiwangluomoxing jia kongxi shiti    .png
- SI-Data/Data aggregation/unbiomineralization sample/3D unbiomineralization sample/24-kongxiwangluomoxing jia kongxi shiti 2   .png
- SI-Data/Data aggregation/unbiomineralization sample/3D unbiomineralization sample/24-kongxiwangluomoxing jia kongxi shiti 3   .png
- SI-Data/Data aggregation/unbiomineralization sample/3D unbiomineralization sample/25-liuxian   .png
- SI-Data/Data aggregation/unbiomineralization sample/3D unbiomineralization sample/25-liuxian 1   .png
- SI-Data/Data aggregation/unbiomineralization sample/3D unbiomineralization sample/25-liuxian 2   .png
- SI-Data/Data aggregation/unbiomineralization sample/3D unbiomineralization sample/25-liuxian jia keli shiti    .png
- SI-Data/Data aggregation/unbiomineralization sample/3D unbiomineralization sample/25-liuxian jia keli shiti 1   .png
- SI-Data/Data aggregation/unbiomineralization sample/3D unbiomineralization sample/25-liuxian jia kongxi shiti    .png
- SI-Data/Data aggregation/unbiomineralization sample/3D unbiomineralization sample/25-liuxian jia kongxiwangluo moxing    .png
- SI-Data/Data aggregation/unbiomineralization sample/3D unbiomineralization sample/26-yali  jia liuxian 1 .png
- SI-Data/Data aggregation/unbiomineralization sample/3D unbiomineralization sample/26-yali  jia liuxian 4 .png
- SI-Data/Data aggregation/unbiomineralization sample/3D unbiomineralization sample/26-yali  jia liuxian 9 .png
- SI-Data/Data aggregation/unbiomineralization sample/3D unbiomineralization sample/27 keli yu kongxi wanguo moxing  .png
- SI-Data/Data aggregation/unbiomineralization sample/3D unbiomineralization sample/27 keli yu kongxi wanguo moxing 1  .png
- SI-Data/Data aggregation/unbiomineralization sample/3D unbiomineralization sample/27 keli yu kongxi wanguo moxing 2  .png
- SI-Data/Data aggregation/unbiomineralization sample/3D unbiomineralization sample/27 keli yu kongxi wanguo moxing 4  .png
- SI-Data/Data aggregation/unbiomineralization sample/3D unbiomineralization sample/27 keli yu kongxi wanguo moxing 6  .png
- SI-Data/Data aggregation/unbiomineralization sample/3D unbiomineralization sample/27 keli,kongxi wanguo moxing,qiugunmoxing, 7  .png
- SI-Data/Data aggregation/unbiomineralization sample/3D unbiomineralization sample/27 keli,kongxi wanguo moxing,qiugunmoxing,4.png
- SI-Data/Data aggregation/unbiomineralization sample/3D unbiomineralization sample/27 keli,kongxi wanguo moxing,qiugunmoxing,5.png
- SI-Data/Data aggregation/unbiomineralization sample/3D unbiomineralization sample/4-xy.png
- SI-Data/Data aggregation/unbiomineralization sample/3D unbiomineralization sample/4-xz.png
- SI-Data/Data aggregation/unbiomineralization sample/3D unbiomineralization sample/4-yz.png
- SI-Data/Data aggregation/unbiomineralization sample/3D unbiomineralization sample/5-xy.png
- SI-Data/Data aggregation/unbiomineralization sample/3D unbiomineralization sample/5-xz.png
- SI-Data/Data aggregation/unbiomineralization sample/3D unbiomineralization sample/6-xy.png
- SI-Data/Data aggregation/unbiomineralization sample/3D unbiomineralization sample/7-xy.png
- SI-Data/Data aggregation/unbiomineralization sample/3D unbiomineralization sample/8-xy.png
- SI-Data/Data aggregation/unbiomineralization sample/3D unbiomineralization sample/8-xz.png
- SI-Data/Data aggregation/unbiomineralization sample/3D unbiomineralization sample/8-yz.png
- SI-Data/Data aggregation/unbiomineralization sample/3D unbiomineralization sample/All pores-mian kong xi lv    sample1_0.4X_120KV_8W_Tomo_AreaA_Recon.2.measure.csv
- SI-Data/Data aggregation/unbiomineralization sample/3D unbiomineralization sample/All pores-sample1_0.4X_120KV_8W_Tomo_AreaA_Recon.2.measure.csv
- SI-Data/Data aggregation/unbiomineralization sample/3D unbiomineralization sample/hydraulic conductivity  sample1_0.4X_120KV_8W_Tomo_AreaA_Recon.2.KTensor.Error.Spreadsheet2.csv
- SI-Data/Data aggregation/unbiomineralization sample/3D unbiomineralization sample/hydraulic conductivity.xlsx
- SI-Data/Data aggregation/unbiomineralization sample/3D unbiomineralization sample/pore-Removal of isolated pores-mian kong xi lv    sample1_0.4X_120KV_8W_Tomo_AreaA_Recon.2.measure.csv
- SI-Data/Data aggregation/unbiomineralization sample/3D unbiomineralization sample/pore-Removal of isolated pores-sample1_0.4X_120KV_8W_Tomo_AreaA_Recon.2.measure.csv
- SI-Data/Data aggregation/unbiomineralization sample/Porosity and calcium carbonate content.xlsx
- SI-Data/Data aggregation/unbiomineralization sample/unbiomineralization sample/
- SI-Data/Data aggregation/unbiomineralization sample/unbiomineralization sample/1  keli   volume Rendreing   x-y (3D)-zhengdengzhou .png
- SI-Data/Data aggregation/unbiomineralization sample/unbiomineralization sample/1  keli   yuzhifenge  x-y (2D)-zhengdengzhou .png
- SI-Data/Data aggregation/unbiomineralization sample/unbiomineralization sample/1  keli   yuzhifenge  x-z (2D)-zhengdengzhou .png
- SI-Data/Data aggregation/unbiomineralization sample/unbiomineralization sample/1  kongxi   yuzhifenge  x-y (2D)-zhengdengzhou .png
- SI-Data/Data aggregation/unbiomineralization sample/unbiomineralization sample/1  kongxi   yuzhifenge  x-y (3D)-zhengdengzhou .png
- SI-Data/Data aggregation/unbiomineralization sample/unbiomineralization sample/1  kongxi   yuzhifenge  y-z (2D)-zhengdengzhou .png
- SI-Data/Data aggregation/unbiomineralization sample/unbiomineralization sample/1  kongxi he keli   yuzhifenge  x-y (3D)-zhengdengzhou .png
- SI-Data/Data aggregation/unbiomineralization sample/unbiomineralization sample/1  kongxi he keli   yuzhifenge  x-y (3D)-zhengdengzhou(keli he kongxi ) .png
- SI-Data/Data aggregation/unbiomineralization sample/unbiomineralization sample/1  kongxi he keli   yuzhifenge  x-y (3D)-zhengdengzhou(keli he kongxi 1) .png
- SI-Data/Data aggregation/unbiomineralization sample/unbiomineralization sample/1  kongxi he keli   yuzhifenge  x-y (3D)-zhengdengzhou(keli he kongxi 2) .png
- SI-Data/Data aggregation/unbiomineralization sample/unbiomineralization sample/1  kongxi he keli   yuzhifenge  x-y (3D)-zhengdengzhou1 .png
- SI-Data/Data aggregation/unbiomineralization sample/unbiomineralization sample/2  kongxi jia keli    volume Rendreing   x-y (3D)-zhengdengzhou .png
- SI-Data/Data aggregation/unbiomineralization sample/unbiomineralization sample/2  kongxi jia keli    volume Rendreing   x-y (3D)-zhengdengzhou1 .png
- SI-Data/Data aggregation/unbiomineralization sample/unbiomineralization sample/3  quchu guli kongxi   kongxiwangluomoxing     x-y (3D)-zhengdengzhou .png
- SI-Data/Data aggregation/unbiomineralization sample/unbiomineralization sample/3  quchu guli kongxi   kongxiwangluomoxing jia keli     x-y (3D)-zhengdengzhou1 .png
- SI-Data/Data aggregation/unbiomineralization sample/unbiomineralization sample/3  quchu guli kongxi   kongxiwangluomoxing jia yuan kongxi     x-y (3D)-zhengdengzhou1 .png
- SI-Data/Data aggregation/unbiomineralization sample/unbiomineralization sample/3  quchu guli kongxi   kongxiwangluomoxing jia yuzhifenge     x-y (3D)-zhengdengzhou1 .png
- SI-Data/Data aggregation/unbiomineralization sample/unbiomineralization sample/3  quchu guli kongxi   liuxian    x-y (3D)-zhengdengzhou1 .png
- SI-Data/Data aggregation/unbiomineralization sample/unbiomineralization sample/3  quchu guli kongxi   liuxian1    x-y (3D)-zhengdengzhou1 .png
- SI-Data/Data aggregation/unbiomineralization sample/unbiomineralization sample/3  quchu guli kongxi   liuxian2 jia kongxi    x-y (3D)-zhengdengzhou1 .png
- SI-Data/Data aggregation/unbiomineralization sample/unbiomineralization sample/3  quchu guli kongxi   liuxian2 jia kongxi4    x-y (3D)-zhengdengzhou1 .png
- SI-Data/Data aggregation/unbiomineralization sample/unbiomineralization sample/3  quchu guli kongxi   liuxian2 jia kongxi8    x-y (3D)-zhengdengzhou1 .png
- SI-Data/Data aggregation/unbiomineralization sample/unbiomineralization sample/3  quchu guli kongxi   liuxian2 jia kongxiwangluomoxing    x-y (3D)-zhengdengzhou1 .png
- SI-Data/Data aggregation/unbiomineralization sample/unbiomineralization sample/3  quchu guli kongxi   liuxian2 jia kongxiwangluomoxing  jia kongxi  4    x-y (3D)-zhengdengzhou1 .png
- SI-Data/Data aggregation/unbiomineralization sample/unbiomineralization sample/3  quchu guli kongxi   shentouya jia liuxian   x-y (3D)-zhengdengzhou1 .png
- SI-Data/Data aggregation/unbiomineralization sample/unbiomineralization sample/3  quchu guli kongxi   shentouya jia liuxian jia 2  x-y (3D)-zhengdengzhou1 .png
- SI-Data/Data aggregation/unbiomineralization sample/unbiomineralization sample/3  quchu guli kongxi   shentouya jia liuxian jia 4  x-y (3D)-zhengdengzhou1 .png
- SI-Data/Data aggregation/unbiomineralization sample/unbiomineralization sample/3  quchu guli kongxi   shentouya jia liuxian jia kongxiwangluomoxing    x-y (3D)-zhengdengzhou1 .png
- SI-Data/Data aggregation/unbiomineralization sample/unbiomineralization sample/3  quchu guli kongxi   shentouya jia liuxian jia kongxiwangluomoxing4    x-y (3D)-zhengdengzhou1 .png
