# Supplementary material for: Identification and extraction of cementation patterns in sand modified by MICP: New insights at the pore scale
Source: PLoS One. 2024 Mar 21;19(3):e0296437. doi: 10.1371/journal.pone.0296437 (PMC10956867; doi:10.1371/journal.pone.0296437)
Supplement: S1 Data — (ZIP) [file pone.0296437.s001.zip › SI-Data/Data aggregation/Biomineralization sample/Biomineralization-3D reconstruction of the fig/Absolute hydraulic conductivity error.csv]

1	1
2	1
3	1
4	1
5	1
6	1
7	1.00756
8	1.02891
9	1.05444
10	1.08435
11	1.11609
12	1.14558
13	1.17218
14	1.19487
15	1.21208
16	1.222
17	1.22289
18	1.24256
19	1.25987
20	1.26917
21	1.27569
22	1.2846
23	1.28529
24	1.27664
25	1.25785
26	1.22862
27	1.19023
28	1.19368
29	1.19222
30	1.19598
31	1.19553
32	1.18843
33	1.1741
34	1.15405
35	1.12994
36	1.10011
37	1.0649
38	1.02486
39	0.981162
40	0.940566
41	0.897681
42	0.85321
43	0.807839
44	0.78756
45	0.771548
46	0.754942
47	0.737842
48	0.720348
49	0.70256
50	0.684585
51	0.666531
52	0.648509
53	0.630625
54	0.612974
55	0.595637
56	0.578675
57	0.562129
58	0.546019
59	0.530349
60	0.522538
61	0.513413
62	0.504399
63	0.49401
64	0.487876
65	0.484162
66	0.482473
67	0.480724
68	0.477157
69	0.471757
70	0.464645
71	0.458052
72	0.452268
73	0.448139
74	0.443347
75	0.437944
76	0.431989
77	0.425543
78	0.418671
79	0.411435
80	0.403901
81	0.396128
82	0.390639
83	0.38778
84	0.384394
85	0.381842
86	0.379255
87	0.375821
88	0.371621
89	0.366975
90	0.361997
91	0.356586
92	0.355451
93	0.356042
94	0.356003
95	0.355365
96	0.354155
97	0.352398
98	0.350114
99	0.347322
100	0.34404
101	0.340286
102	0.336076
103	0.331431
104	0.32637
105	0.320917
106	0.315097
107	0.308937
108	0.302468
109	0.295719
110	0.288726
111	0.283287
112	0.282047
113	0.280631
114	0.279035
115	0.277256
116	0.275289
117	0.278206
118	0.282424
119	0.286296
120	0.289796
121	0.292909
122	0.295624
123	0.297938
124	0.300904
125	0.304152
126	0.307002
127	0.309463
128	0.311546
129	0.31327
130	0.314652
131	0.315714
132	0.316784
133	0.318688
134	0.320303
135	0.321645
136	0.322727
137	0.323561
138	0.324157
139	0.324523
140	0.324666
141	0.324589
142	0.324297
143	0.323793
144	0.323077
145	0.322153
146	0.321023
147	0.319688
148	0.318153
149	0.316421
150	0.314676
151	0.312762
152	0.310652
153	0.308355
154	0.305882
155	0.303243
156	0.300449
157	0.297514
158	0.294448
159	0.291267
160	0.287982
161	0.284844
162	0.281686
163	0.278467
164	0.275197
165	0.271883
166	0.268535
167	0.26516
168	0.261762
169	0.258348
170	0.254922
171	0.251487
172	0.248045
173	0.244599
174	0.241151
175	0.237701
176	0.23425
177	0.230797
178	0.227344
179	0.22389
180	0.220434
181	0.216976
182	0.213517
183	0.210055
184	0.206592
185	0.203128
186	0.199662
187	0.196197
188	0.192733
189	0.189271
190	0.185814
191	0.182363
192	0.17892
193	0.175489
194	0.17207
195	0.168669
196	0.165286
197	0.161925
198	0.15859
199	0.155283
200	0.152007
201	0.148766
202	0.145561
203	0.143893
204	0.143065
205	0.1422
206	0.141301
207	0.140368
208	0.139402
209	0.138404
210	0.137375
211	0.136317
212	0.135231
213	0.134118
214	0.132979
215	0.131818
216	0.130634
217	0.12943
218	0.128208
219	0.126968
220	0.125714
221	0.124447
222	0.123168
223	0.121879
224	0.120583
225	0.11928
226	0.117973
227	0.116663
228	0.115351
229	0.11404
230	0.112729
231	0.111421
232	0.110117
233	0.108818
234	0.107524
235	0.106237
236	0.104957
237	0.103685
238	0.102422
239	0.101169
240	0.099925
241	0.0986916
242	0.0974689
243	0.0962572
244	0.0950568
245	0.0938679
246	0.0926907
247	0.0915251
248	0.0903715
249	0.0892297
250	0.0880997
251	0.0869815
252	0.0858751
253	0.0847802
254	0.0836967
255	0.0826881
256	0.0817262
257	0.0807611
258	0.0797932
259	0.0788227
260	0.07785
261	0.0768756
262	0.0758998
263	0.0749233
264	0.0739466
265	0.0729702
266	0.0719947
267	0.0710207
268	0.0700488
269	0.0690797
270	0.0681139
271	0.067152
272	0.0661946
273	0.0652421
274	0.0642951
275	0.063354
276	0.0624193
277	0.0614913
278	0.0605703
279	0.0596567
280	0.0587673
281	0.0579201
282	0.0571154
283	0.0563182
284	0.0555287
285	0.0547472
286	0.0539739
287	0.0532092
288	0.0524533
289	0.0517067
290	0.0509696
291	0.0502424
292	0.0495253
293	0.0492506
294	0.0491646
295	0.0490782
296	0.0489914
297	0.0489044
298	0.048817
299	0.0487293
300	0.0486413
301	0.0485529
302	0.0484643
303	0.0483754
304	0.0482862
305	0.0481967
306	0.048107
307	0.048017
308	0.0479267
309	0.0478362
310	0.0477454
311	0.0476544
312	0.0475631
313	0.0474716
314	0.0473799
315	0.047288
316	0.0471959
317	0.0471035
318	0.047011
319	0.0469182
320	0.0468253
321	0.0467322
322	0.0466389
323	0.0465454
324	0.0464517
325	0.0463579
326	0.0462639
327	0.0461698
328	0.0460755
329	0.0459811
330	0.0458865
331	0.0457918
332	0.045697
333	0.045602
334	0.0455069
335	0.0454117
336	0.0453163
337	0.0452209
338	0.0451253
339	0.0450297
340	0.0449339
341	0.0448381
342	0.0447422
343	0.0446461
344	0.04455
345	0.0444539
346	0.0443576
347	0.0442613
348	0.0441649
349	0.0440684
350	0.0439719
351	0.0438753
352	0.0437787
353	0.043682
354	0.0435853
355	0.0434886
356	0.0433918
357	0.043295
358	0.0431981
359	0.0431012
360	0.0430043
361	0.0429074
362	0.0428105
363	0.0427135
364	0.0426165
365	0.0425196
366	0.0424226
367	0.0423256
368	0.0422286
369	0.0421317
370	0.0420347
371	0.0419377
372	0.0418408
373	0.0417439
374	0.041647
375	0.0415501
376	0.0414532
377	0.0413564
378	0.0412596
379	0.0411628
380	0.0410661
381	0.0409694
382	0.0408728
383	0.0407762
384	0.0406796
385	0.0405831
386	0.0404866
387	0.0403902
388	0.0402939
389	0.0401976
390	0.0401013
391	0.0400052
392	0.039909
393	0.039813
394	0.039717
395	0.0396211
396	0.0395253
397	0.0394295
398	0.0393339
399	0.0392383
400	0.0391428
401	0.0390473
402	0.038952
403	0.0388567
404	0.0387615
405	0.0386665
406	0.0385715
407	0.0384766
408	0.0383818
409	0.0382871
410	0.0381925
411	0.038098
412	0.0380036
413	0.0379093
414	0.0378151
415	0.037721
416	0.037627
417	0.0375332
418	0.0374394
419	0.0373458
420	0.0372523
421	0.0371589
422	0.0370656
423	0.0369724
424	0.0368794
425	0.0367864
426	0.0366936
427	0.036601
428	0.0365084
429	0.036416
430	0.0363237
431	0.0362315
432	0.0361395
433	0.0360476
434	0.0359558
435	0.0358642
436	0.0357727
437	0.0356813
438	0.0355901
439	0.035499
440	0.0354081
441	0.0353173
442	0.0352266
443	0.0351361
444	0.0350457
445	0.0349555
446	0.0348654
447	0.0347754
448	0.0346856
449	0.034596
450	0.0345065
451	0.0344172
452	0.034328
453	0.0342389
454	0.0341501
455	0.0340613
456	0.0339728
457	0.0338843
458	0.0337961
459	0.033708
460	0.03362
461	0.0335322
462	0.0334446
463	0.0333571
464	0.0332698
465	0.0331827
466	0.0330957
467	0.0330089
468	0.0329222
469	0.0328357
470	0.0327494
471	0.0326632
472	0.0325772
473	0.0324914
474	0.0324057
475	0.0323202
476	0.0322349
477	0.0321497
478	0.0320648
479	0.0319799
480	0.0318953
481	0.0318108
482	0.0317265
483	0.0316424
484	0.0315584
485	0.0314746
486	0.031391
487	0.0313076
488	0.0312243
489	0.0311412
490	0.0310583
491	0.0309756
492	0.030893
493	0.0308106
494	0.0307284
495	0.0306464
496	0.0305645
497	0.0304828
498	0.0304013
499	0.03032
500	0.0302389
501	0.0301579
502	0.0300771
503	0.0299965
504	0.0299161
505	0.0298358
506	0.0297558
507	0.0296759
508	0.0295962
509	0.0295167
510	0.0294373
511	0.0293582
512	0.0292792
513	0.0292004
514	0.0291218
515	0.0290434
516	0.0289651
517	0.028887
518	0.0288092
519	0.0287315
520	0.0286539
521	0.0285766
522	0.0284995
523	0.0284225
524	0.0283457
525	0.0282691
526	0.0281927
527	0.0281165
528	0.0280404
529	0.0279646
530	0.0278889
531	0.0278134
532	0.0277381
533	0.027663
534	0.027588
535	0.0275133
536	0.0274387
537	0.0273643
538	0.0272901
539	0.0272161
540	0.0271423
541	0.0270687
542	0.0269952
543	0.0269219
544	0.0268488
545	0.0267759
546	0.0267032
547	0.0266307
548	0.0265583
549	0.0264861
550	0.0264142
551	0.0263424
552	0.0262708
553	0.0261993
554	0.0261281
555	0.026057
556	0.0259861
557	0.0259155
558	0.0258449
559	0.0257746
560	0.0257045
561	0.0256345
562	0.0255648
563	0.0254952
564	0.0254258
565	0.0253565
566	0.0252875
567	0.0252187
568	0.02515
569	0.0250815
570	0.0250132
571	0.0249451
572	0.0248771
573	0.0248094
574	0.0247418
575	0.0246744
576	0.0246072
577	0.0245402
578	0.0244733
579	0.0244066
580	0.0243402
581	0.0242738
582	0.0242077
583	0.0241418
584	0.024076
585	0.0240104
586	0.023945
587	0.0238798
588	0.0238148
589	0.0237499
590	0.0236852
591	0.0236207
592	0.0235564
593	0.0234923
594	0.0234283
595	0.0233645
596	0.0233009
597	0.0232375
598	0.0231742
599	0.0231111
600	0.0230482
601	0.0229855
602	0.0229229
603	0.0228606
604	0.0227984
605	0.0227364
606	0.0226745
607	0.0226129
608	0.0225514
609	0.02249
610	0.0224289
611	0.0223679
612	0.0223071
613	0.0222465
614	0.0221861
615	0.0221258
616	0.0220657
617	0.0220058
618	0.021946
619	0.0218864
620	0.021827
621	0.0217678
622	0.0217087
623	0.0216498
624	0.0215911
625	0.0215325
626	0.0214742
627	0.021416
628	0.0213579
629	0.0213
630	0.0212423
631	0.0211848
632	0.0211274
633	0.0210702
634	0.0210132
635	0.0209563
636	0.0208996
637	0.0208431
638	0.0207867
639	0.0207305
640	0.0206745
641	0.0206186
642	0.0205629
643	0.0205074
644	0.0204572
645	0.0204341
646	0.0204109
647	0.0203878
648	0.0203647
649	0.0203416
650	0.0203185
651	0.0202954
652	0.0202724
653	0.0202493
654	0.0202263
655	0.0202033
656	0.0201804
657	0.0201574
658	0.0201345
659	0.0201116
660	0.0200887
661	0.0200658
662	0.020043
663	0.0200201
664	0.0199973
665	0.0199745
666	0.0199517
667	0.019929
668	0.0199062
669	0.0198835
670	0.0198608
671	0.0198381
672	0.0198155
673	0.0197928
674	0.0197702
675	0.0197476
676	0.019725
677	0.0197025
678	0.0196799
679	0.0196574
680	0.0196349
681	0.0196124
682	0.01959
683	0.0195675
684	0.0195451
685	0.0195227
686	0.0195003
687	0.0194779
688	0.0194556
689	0.0194333
690	0.019411
691	0.0193887
692	0.0193664
693	0.0193442
694	0.0193219
695	0.0192997
696	0.0192776
697	0.0192554
698	0.0192333
699	0.0192111
700	0.019189
701	0.0191669
702	0.0191449
703	0.0191228
704	0.0191008
705	0.0190788
706	0.0190568
707	0.0190349
708	0.0190129
709	0.018991
710	0.0189691
711	0.0189472
712	0.0189254
713	0.0189035
714	0.0188817
715	0.0188599
716	0.0188382
717	0.0188164
718	0.0187947
719	0.018773
720	0.0187513
721	0.0187296
722	0.0187079
723	0.0186863
724	0.0186647
725	0.0186431
726	0.0186215
727	0.0186
728	0.0185785
729	0.018557
730	0.0185355
731	0.018514
732	0.0184926
733	0.0184711
734	0.0184497
735	0.0184284
736	0.018407
737	0.0183857
738	0.0183643
739	0.018343
740	0.0183218
741	0.0183005
742	0.0182793
743	0.0182581
744	0.0182369
745	0.0182157
746	0.0181945
747	0.0181734
748	0.0181523
749	0.0181312
750	0.0181101
751	0.0180891
752	0.0180681
753	0.0180471
754	0.0180261
755	0.0180051
756	0.0179842
757	0.0179633
758	0.0179424
759	0.0179215
760	0.0179006
761	0.0178798
762	0.017859
763	0.0178382
764	0.0178174
765	0.0177967
766	0.0177759
767	0.0177552
768	0.0177346
769	0.0177139
770	0.0176932
771	0.0176726
772	0.017652
773	0.0176314
774	0.0176109
775	0.0175903
776	0.0175698
777	0.0175493
778	0.0175289
779	0.0175084
780	0.017488
781	0.0174676
782	0.0174472
783	0.0174268
784	0.0174065
785	0.0173861
786	0.0173658
787	0.0173455
788	0.0173253
789	0.017305
790	0.0172848
791	0.0172646
792	0.0172444
793	0.0172243
794	0.0172042
795	0.017184
796	0.017164
797	0.0171439
798	0.0171238
799	0.0171038
800	0.0170838
801	0.0170638
802	0.0170438
803	0.0170239
804	0.017004
805	0.0169841
806	0.0169642
807	0.0169444
808	0.0169245
809	0.0169047
810	0.0168849
811	0.0168651
812	0.0168454
813	0.0168257
814	0.0168059
815	0.0167863
816	0.0167666
817	0.0167469
818	0.0167273
819	0.0167077
820	0.0166881
821	0.0166686
822	0.016649
823	0.0166295
824	0.01661
825	0.0165906
826	0.0165711
827	0.0165517
828	0.0165323
829	0.0165129
830	0.0164935
831	0.0164742
832	0.0164548
833	0.0164355
834	0.0164162
835	0.016397
836	0.0163777
837	0.0163585
838	0.0163393
839	0.0163201
840	0.016301
841	0.0162818
842	0.0162627
843	0.0162436
844	0.0162246
845	0.0162055
846	0.0161865
847	0.0161675
848	0.0161485
849	0.0161295
850	0.0161106
851	0.0160917
852	0.0160728
853	0.0160539
854	0.016035
855	0.0160162
856	0.0159974
857	0.0159786
858	0.0159598
859	0.015941
860	0.0159223
861	0.0159036
862	0.0158849
863	0.0158662
864	0.0158476
865	0.0158289
866	0.0158103
867	0.0157918
868	0.0157732
869	0.0157546
870	0.0157361
871	0.0157176
872	0.0156991
873	0.0156807
874	0.0156622
875	0.0156438
876	0.0156254
877	0.015607
878	0.0155887
879	0.0155704
880	0.015552
881	0.0155338
882	0.0155155
883	0.0154972
884	0.015479
885	0.0154608
886	0.0154426
887	0.0154244
888	0.0154063
889	0.0153882
890	0.0153701
891	0.015352
892	0.0153339
893	0.0153159
894	0.0152979
895	0.0152799
896	0.0152619
897	0.0152439
898	0.015226
899	0.0152081
900	0.0151902
901	0.0151723
902	0.0151544
903	0.0151366
904	0.0151188
905	0.015101
906	0.0150832
907	0.0150655
908	0.0150477
909	0.01503
910	0.0150123
911	0.0149947
912	0.014977
913	0.0149594
914	0.0149418
915	0.0149242
916	0.0149066
917	0.0148891
918	0.0148715
919	0.014854
920	0.0148366
921	0.0148191
922	0.0148017
923	0.0147842
924	0.0147668
925	0.0147494
926	0.0147321
927	0.0147147
928	0.0146974
929	0.0146801
930	0.0146628
931	0.0146456
932	0.0146283
933	0.0146111
934	0.0145939
935	0.0145767
936	0.0145596
937	0.0145425
938	0.0145253
939	0.0145082
940	0.0144912
941	0.0144741
942	0.0144571
943	0.0144401
944	0.0144231
945	0.0144061
946	0.0143891
947	0.0143722
948	0.0143553
949	0.0143384
950	0.0143215
951	0.0143047
952	0.0142878
953	0.014271
954	0.0142542
955	0.0142374
956	0.0142207
957	0.014204
958	0.0141872
959	0.0141705
960	0.0141539
961	0.0141372
962	0.0141206
963	0.014104
964	0.0140874
965	0.0140708
966	0.0140542
967	0.0140377
968	0.0140212
969	0.0140047
970	0.0139882
971	0.0139718
972	0.0139553
973	0.0139389
974	0.0139225
975	0.0139062
976	0.0138898
977	0.0138735
978	0.0138571
979	0.0138409
980	0.0138246
981	0.0138083
982	0.0137921
983	0.0137759
984	0.0137597
985	0.0137435
986	0.0137273
987	0.0137112
988	0.0136951
989	0.013679
990	0.0136629
991	0.0136468
992	0.0136308
993	0.0136148
994	0.0135988
995	0.0135828
996	0.0135668
997	0.0135509
998	0.013535
999	0.013519
1000	0.0135032
1001	0.0134873
1002	0.0134715
1003	0.0134556
1004	0.0134398
1005	0.013424
1006	0.0134083
1007	0.0133925
1008	0.0133768
1009	0.0133611
1010	0.0133454
1011	0.0133297
1012	0.013314
1013	0.0132984
1014	0.0132828
1015	0.0132672
1016	0.0132516
1017	0.0132361
1018	0.0132205
1019	0.013205
1020	0.0131895
1021	0.013174
1022	0.0131586
1023	0.0131431
1024	0.0131277
1025	0.0131123
1026	0.0130969
1027	0.0130815
1028	0.0130662
1029	0.0130509
1030	0.0130356
1031	0.0130203
1032	0.013005
1033	0.0129897
1034	0.0129745
1035	0.0129593
1036	0.0129441
1037	0.0129289
1038	0.0129138
1039	0.0128986
1040	0.0128835
1041	0.0128684
1042	0.0128533
1043	0.0128382
1044	0.0128232
1045	0.0128082
1046	0.0127932
1047	0.0127782
1048	0.0127632
1049	0.0127482
1050	0.0127333
1051	0.0127184
1052	0.0127035
1053	0.0126886
1054	0.0126738
1055	0.0126589
1056	0.0126441
1057	0.0126293
1058	0.0126145
1059	0.0125997
1060	0.012585
1061	0.0125703
1062	0.0125555
1063	0.0125409
1064	0.0125262
1065	0.0125115
1066	0.0124969
1067	0.0124823
1068	0.0124677
1069	0.0124531
1070	0.0124385
1071	0.012424
1072	0.0124094
1073	0.0123949
1074	0.0123804
1075	0.012366
1076	0.0123515
1077	0.0123371
1078	0.0123226
1079	0.0123082
1080	0.0122939
1081	0.0122795
1082	0.0122651
1083	0.0122508
1084	0.0122365
1085	0.0122222
1086	0.0122079
1087	0.0121937
1088	0.0121794
1089	0.0121652
1090	0.012151
1091	0.0121368
1092	0.0121227
1093	0.0121085
1094	0.0120944
1095	0.0120803
1096	0.0120662
1097	0.0120521
1098	0.012038
1099	0.012024
1100	0.01201
1101	0.011996
1102	0.011982
1103	0.011968
1104	0.011954
1105	0.0119401
1106	0.0119262
1107	0.0119123
1108	0.0118984
1109	0.0118845
1110	0.0118707
1111	0.0118569
1112	0.011843
1113	0.0118292
1114	0.0118155
1115	0.0118017
1116	0.011788
1117	0.0117742
1118	0.0117605
1119	0.0117468
1120	0.0117332
1121	0.0117195
1122	0.0117059
1123	0.0116922
1124	0.0116786
1125	0.0116651
1126	0.0116515
1127	0.0116379
1128	0.0116244
1129	0.0116109
1130	0.0115974
1131	0.0115839
1132	0.0115704
1133	0.011557
1134	0.0115436
1135	0.0115301
1136	0.0115167
1137	0.0115034
1138	0.01149
1139	0.0114767
1140	0.0114633
1141	0.01145
1142	0.0114367
1143	0.0114234
1144	0.0114102
1145	0.0113969
1146	0.0113837
1147	0.0113705
1148	0.0113573
1149	0.0113441
1150	0.011331
1151	0.0113178
1152	0.0113047
1153	0.0112916
1154	0.0112785
1155	0.0112654
1156	0.0112524
1157	0.0112393
1158	0.0112263
1159	0.0112133
1160	0.0112003
1161	0.0111873
1162	0.0111744
1163	0.0111614
1164	0.0111485
1165	0.0111356
1166	0.0111227
1167	0.0111098
1168	0.011097
1169	0.0110841
1170	0.0110713
1171	0.0110585
1172	0.0110457
1173	0.0110329
1174	0.0110202
1175	0.0110074
1176	0.0109947
1177	0.010982
1178	0.0109693
1179	0.0109566
1180	0.010944
1181	0.0109313
1182	0.0109187
1183	0.0109061
1184	0.0108935
1185	0.0108809
1186	0.0108684
1187	0.0108558
1188	0.0108433
1189	0.0108308
1190	0.0108183
1191	0.0108058
1192	0.0107933
1193	0.0107809
1194	0.0107684
1195	0.010756
1196	0.0107436
1197	0.0107312
1198	0.0107189
1199	0.0107065
1200	0.0106942
1201	0.0106818
1202	0.0106695
1203	0.0106573
1204	0.010645
1205	0.0106327
1206	0.0106205
1207	0.0106083
1208	0.010596
1209	0.0105838
1210	0.0105717
1211	0.0105595
1212	0.0105474
1213	0.0105352
1214	0.0105231
1215	0.010511
1216	0.0104989
1217	0.0104869
1218	0.0104748
1219	0.0104628
1220	0.0104508
1221	0.0104388
1222	0.0104268
1223	0.0104148
1224	0.0104028
1225	0.0103909
1226	0.010379
1227	0.010367
1228	0.0103552
1229	0.0103433
1230	0.0103314
1231	0.0103196
1232	0.0103077
1233	0.0102959
1234	0.0102841
1235	0.0102723
1236	0.0102605
1237	0.0102488
1238	0.010237
1239	0.0102253
1240	0.0102136
1241	0.0102019
1242	0.0101902
1243	0.0101786
1244	0.0101669
1245	0.0101553
1246	0.0101437
1247	0.010132
1248	0.0101205
1249	0.0101089
1250	0.0100973
1251	0.0100858
1252	0.0100742
1253	0.0100627
1254	0.0100512
1255	0.0100398
1256	0.0100283
1257	0.0100168
1258	0.0100054
1259	0.00999396
1260	0.00998255
1261	0.00997116
1262	0.00995978
1263	0.00994842
1264	0.00993707
1265	0.00992573
1266	0.00991441
1267	0.00990311
1268	0.00989182
1269	0.00988054
1270	0.00986928
1271	0.00985804
1272	0.0098468
1273	0.00983559
1274	0.00982439
1275	0.0098132
1276	0.00980203
1277	0.00979087
1278	0.00977973
1279	0.0097686
1280	0.00975748
1281	0.00974638
1282	0.0097353
1283	0.00972423
1284	0.00971317
1285	0.00970213
1286	0.00969111
1287	0.00968009
1288	0.0096691
1289	0.00965811
1290	0.00964714
1291	0.00963619
1292	0.00962525
1293	0.00961432
1294	0.00960341
1295	0.00959252
1296	0.00958163
1297	0.00957077
1298	0.00955991
1299	0.00954907
1300	0.00953825
1301	0.00952744
1302	0.00951664
1303	0.00950586
1304	0.00949509
1305	0.00948433
1306	0.00947359
1307	0.00946287
1308	0.00945215
1309	0.00944146
1310	0.00943077
1311	0.0094201
1312	0.00940945
1313	0.00939881
1314	0.00938818
1315	0.00937757
1316	0.00936697
1317	0.00935638
1318	0.00934581
1319	0.00933525
1320	0.00932471
1321	0.00931418
1322	0.00930366
1323	0.00929316
1324	0.00928267
1325	0.0092722
1326	0.00926174
1327	0.00925129
1328	0.00924086
1329	0.00923044
1330	0.00922003
1331	0.00920964
1332	0.00919926
1333	0.0091889
1334	0.00917855
1335	0.00916821
1336	0.00915789
1337	0.00914758
1338	0.00913728
1339	0.009127
1340	0.00911673
1341	0.00910647
1342	0.00909623
1343	0.00908601
1344	0.00907579
1345	0.00906559
1346	0.0090554
1347	0.00904523
1348	0.00903507
1349	0.00902492
1350	0.00901479
1351	0.00900466
1352	0.00899456
1353	0.00898446
1354	0.00897438
1355	0.00896432
1356	0.00895426
1357	0.00894422
1358	0.0089342
1359	0.00892418
1360	0.00891418
1361	0.00890419
1362	0.00889422
1363	0.00888426
1364	0.00887431
1365	0.00886438
1366	0.00885446
1367	0.00884455
1368	0.00883465
1369	0.00882477
1370	0.0088149
1371	0.00880504
1372	0.0087952
1373	0.00878537
1374	0.00877556
1375	0.00876575
1376	0.00875596
1377	0.00874618
1378	0.00873642
1379	0.00872667
1380	0.00871693
1381	0.0087072
1382	0.00869749
1383	0.00868779
1384	0.0086781
1385	0.00866843
1386	0.00865876
1387	0.00864912
1388	0.00863948
1389	0.00862986
1390	0.00862025
1391	0.00861065
1392	0.00860106
1393	0.00859149
1394	0.00858193
1395	0.00857239
1396	0.00856285
1397	0.00855333
1398	0.00854382
1399	0.00853432
1400	0.00852484
1401	0.00851537
1402	0.00850591
1403	0.00849647
1404	0.00848703
1405	0.00847761
1406	0.0084682
1407	0.00845881
1408	0.00844942
1409	0.00844005
1410	0.00843069
1411	0.00842135
1412	0.00841201
1413	0.00840269
1414	0.00839338
1415	0.00838409
1416	0.0083748
1417	0.00836553
1418	0.00835627
1419	0.00834703
1420	0.00833779
1421	0.00832857
1422	0.00831936
1423	0.00831016
1424	0.00830097
1425	0.0082918
1426	0.00828264
1427	0.00827349
1428	0.00826435
1429	0.00825523
1430	0.00824611
1431	0.00823701
1432	0.00822793
1433	0.00821885
1434	0.00820978
1435	0.00820073
1436	0.00819169
1437	0.00818266
1438	0.00817365
1439	0.00816464
1440	0.00815565
1441	0.00814667
1442	0.0081377
1443	0.00812875
1444	0.0081198
1445	0.00811087
1446	0.00810195
1447	0.00809304
1448	0.00808414
1449	0.00807526
1450	0.00806638
1451	0.00805752
1452	0.00804867
1453	0.00803983
1454	0.00803101
1455	0.00802219
1456	0.00801339
1457	0.0080046
1458	0.00799582
1459	0.00798705
1460	0.0079783
1461	0.00796955
1462	0.00796082
1463	0.0079521
1464	0.00794339
1465	0.00793469
1466	0.00792601
1467	0.00791733
1468	0.00790867
1469	0.00790002
1470	0.00789138
1471	0.00788275
1472	0.00787413
1473	0.00786553
1474	0.00785694
1475	0.00784835
1476	0.00783978
1477	0.00783122
1478	0.00782267
1479	0.00781414
1480	0.00780561
1481	0.0077971
1482	0.00778859
1483	0.0077801
1484	0.00777162
1485	0.00776315
1486	0.0077547
1487	0.00774625
1488	0.00773782
1489	0.00772939
1490	0.00772098
1491	0.00771258
1492	0.00770419
1493	0.00769581
1494	0.00768744
1495	0.00767908
1496	0.00767074
1497	0.00766241
1498	0.00765408
1499	0.00764577
1500	0.00763747
1501	0.00762918
1502	0.0076209
1503	0.00761263
1504	0.00760438
1505	0.00759613
1506	0.00758789
1507	0.00757967
1508	0.00757146
1509	0.00756326
1510	0.00755507
1511	0.00754689
1512	0.00753872
1513	0.00753056
1514	0.00752241
1515	0.00751427
1516	0.00750615
1517	0.00749803
1518	0.00748993
1519	0.00748184
1520	0.00747375
1521	0.00746568
1522	0.00745762
1523	0.00744957
1524	0.00744153
1525	0.0074335
1526	0.00742549
1527	0.00741748
1528	0.00740948
1529	0.0074015
1530	0.00739352
1531	0.00738556
1532	0.0073776
1533	0.00736966
1534	0.00736173
1535	0.0073538
1536	0.00734589
1537	0.00733799
1538	0.0073301
1539	0.00732222
1540	0.00731435
1541	0.00730649
1542	0.00729864
1543	0.00729081
1544	0.00728298
1545	0.00727516
1546	0.00726735
1547	0.00725956
1548	0.00725177
1549	0.007244
1550	0.00723623
1551	0.00722848
1552	0.00722073
1553	0.007213
1554	0.00720528
1555	0.00719756
1556	0.00718986
1557	0.00718217
1558	0.00717448
1559	0.00716681
1560	0.00715915
1561	0.0071515
1562	0.00714386
1563	0.00713622
1564	0.0071286
1565	0.00712099
1566	0.00711339
1567	0.0071058
1568	0.00709822
1569	0.00709065
1570	0.00708309
1571	0.00707554
1572	0.007068
1573	0.00706047
1574	0.00705295
1575	0.00704544
1576	0.00703794
1577	0.00703045
1578	0.00702297
1579	0.0070155
1580	0.00700804
1581	0.00700058
1582	0.00699314
1583	0.00698571
1584	0.00697829
1585	0.00697088
1586	0.00696348
1587	0.00695609
1588	0.00694871
1589	0.00694134
1590	0.00693398
1591	0.00692663
1592	0.00691928
1593	0.00691195
1594	0.00690463
1595	0.00689732
1596	0.00689002
1597	0.00688272
1598	0.00687544
1599	0.00686817
1600	0.0068609
1601	0.00685365
1602	0.0068464
1603	0.00683917
1604	0.00683194
1605	0.00682473
1606	0.00681752
1607	0.00681033
1608	0.00680314
1609	0.00679596
1610	0.00678879
1611	0.00678164
1612	0.00677449
1613	0.00676735
1614	0.00676022
1615	0.0067531
1616	0.00674599
1617	0.00673889
1618	0.0067318
1619	0.00672472
1620	0.00671764
1621	0.00671058
1622	0.00670353
1623	0.00669648
1624	0.00668945
1625	0.00668242
1626	0.00667541
1627	0.0066684
1628	0.0066614
1629	0.00665441
1630	0.00664743
1631	0.00664046
1632	0.0066335
1633	0.00662655
1634	0.00661961
1635	0.00661268
1636	0.00660576
1637	0.00659884
1638	0.00659194
1639	0.00658504
1640	0.00657816
1641	0.00657128
1642	0.00656441
1643	0.00655755
1644	0.0065507
1645	0.00654386
1646	0.00653703
1647	0.00653021
1648	0.00652339
1649	0.00651659
1650	0.00650979
1651	0.00650301
1652	0.00649623
1653	0.00648946
1654	0.0064827
1655	0.00647595
1656	0.00646921
1657	0.00646248
1658	0.00645576
1659	0.00644904
1660	0.00644234
1661	0.00643564
1662	0.00642895
1663	0.00642228
1664	0.00641561
1665	0.00640895
1666	0.00640229
1667	0.00639565
1668	0.00638902
1669	0.00638239
1670	0.00637577
1671	0.00636917
1672	0.00636257
1673	0.00635598
1674	0.0063494
1675	0.00634282
1676	0.00633626
1677	0.0063297
1678	0.00632316
1679	0.00631662
1680	0.00631009
1681	0.00630357
1682	0.00629706
1683	0.00629056
1684	0.00628406
1685	0.00627758
1686	0.0062711
1687	0.00626463
1688	0.00625817
1689	0.00625172
1690	0.00624528
1691	0.00623884
1692	0.00623242
1693	0.006226
1694	0.00621959
1695	0.00621319
1696	0.0062068
1697	0.00620042
1698	0.00619404
1699	0.00618768
1700	0.00618132
1701	0.00617497
1702	0.00616863
1703	0.0061623
1704	0.00615597
1705	0.00614966
1706	0.00614335
1707	0.00613705
1708	0.00613076
1709	0.00612448
1710	0.0061182
1711	0.00611194
1712	0.00610568
1713	0.00609943
1714	0.00609319
1715	0.00608696
1716	0.00608074
1717	0.00607452
1718	0.00606831
1719	0.00606212
1720	0.00605593
1721	0.00604974
1722	0.00604357
1723	0.0060374
1724	0.00603124
1725	0.00602509
1726	0.00601895
1727	0.00601282
1728	0.00600669
1729	0.00600058
1730	0.00599447
1731	0.00598837
1732	0.00598227
1733	0.00597619
1734	0.00597011
1735	0.00596404
1736	0.00595798
1737	0.00595193
1738	0.00594588
1739	0.00593985
1740	0.00593382
1741	0.0059278
1742	0.00592179
1743	0.00591578
1744	0.00590978
1745	0.0059038
1746	0.00589781
1747	0.00589184
1748	0.00588588
1749	0.00587992
1750	0.00587397
1751	0.00586803
1752	0.0058621
1753	0.00585617
1754	0.00585025
1755	0.00584434
1756	0.00583844
1757	0.00583255
1758	0.00582666
1759	0.00582078
1760	0.00581491
1761	0.00580905
1762	0.00580319
1763	0.00579734
1764	0.0057915
1765	0.00578567
1766	0.00577985
1767	0.00577403
1768	0.00576822
1769	0.00576242
1770	0.00575663
1771	0.00575084
1772	0.00574506
1773	0.00573929
1774	0.00573353
1775	0.00572777
1776	0.00572203
1777	0.00571629
1778	0.00571055
1779	0.00570483
1780	0.00569911
1781	0.0056934
1782	0.0056877
1783	0.00568201
1784	0.00567632
1785	0.00567064
1786	0.00566497
1787	0.0056593
1788	0.00565364
1789	0.00564799
1790	0.00564235
1791	0.00563672
1792	0.00563109
1793	0.00562547
1794	0.00561986
1795	0.00561425
1796	0.00560865
1797	0.00560306
1798	0.00559748
1799	0.00559191
1800	0.00558634
1801	0.00558078
1802	0.00557522
1803	0.00556968
1804	0.00556414
1805	0.00555861
1806	0.00555308
1807	0.00554757
1808	0.00554206
1809	0.00553655
1810	0.00553106
1811	0.00552557
1812	0.00552009
1813	0.00551462
1814	0.00550915
1815	0.00550369
1816	0.00549824
1817	0.00549279
1818	0.00548736
1819	0.00548193
1820	0.0054765
1821	0.00547109
1822	0.00546568
1823	0.00546028
1824	0.00545488
1825	0.00544949
1826	0.00544411
1827	0.00543874
1828	0.00543338
1829	0.00542802
1830	0.00542432
1831	0.00542075
1832	0.00541719
1833	0.00541363
1834	0.00541007
1835	0.00540652
1836	0.00540296
1837	0.00539941
1838	0.00539586
1839	0.00539232
1840	0.00538878
1841	0.00538523
1842	0.0053817
1843	0.00537816
1844	0.00537463
1845	0.00537109
1846	0.00536757
1847	0.00536404
1848	0.00536051
1849	0.00535699
1850	0.00535347
1851	0.00534996
1852	0.00534644
1853	0.00534293
1854	0.00533942
1855	0.00533591
1856	0.00533241
1857	0.0053289
1858	0.0053254
1859	0.00532191
1860	0.00531841
1861	0.00531492
1862	0.00531143
1863	0.00530794
1864	0.00530445
1865	0.00530097
1866	0.00529749
1867	0.00529401
1868	0.00529053
1869	0.00528705
1870	0.00528358
1871	0.00528011
1872	0.00527665
1873	0.00527318
1874	0.00526972
1875	0.00526626
1876	0.0052628
1877	0.00525934
1878	0.00525589
1879	0.00525244
1880	0.00524899
1881	0.00524555
1882	0.0052421
1883	0.00523866
1884	0.00523522
1885	0.00523178
1886	0.00522835
1887	0.00522492
1888	0.00522149
1889	0.00521806
1890	0.00521464
1891	0.00521121
1892	0.00520779
1893	0.00520437
1894	0.00520096
1895	0.00519755
1896	0.00519413
1897	0.00519073
1898	0.00518732
1899	0.00518392
1900	0.00518051
1901	0.00517711
1902	0.00517372
1903	0.00517032
1904	0.00516693
1905	0.00516354
1906	0.00516015
1907	0.00515677
1908	0.00515338
1909	0.00515
1910	0.00514663
1911	0.00514325
1912	0.00513988
1913	0.0051365
1914	0.00513313
1915	0.00512977
1916	0.0051264
1917	0.00512304
1918	0.00511968
1919	0.00511632
1920	0.00511297
1921	0.00510962
1922	0.00510627
1923	0.00510292
1924	0.00509957
1925	0.00509623
1926	0.00509289
1927	0.00508955
1928	0.00508621
1929	0.00508288
1930	0.00507954
1931	0.00507621
1932	0.00507289
1933	0.00506956
1934	0.00506624
1935	0.00506292
1936	0.0050596
1937	0.00505628
1938	0.00505297
1939	0.00504966
1940	0.00504635
1941	0.00504304
1942	0.00503974
1943	0.00503644
1944	0.00503313
1945	0.00502984
1946	0.00502654
1947	0.00502325
1948	0.00501996
1949	0.00501667
1950	0.00501338
1951	0.0050101
1952	0.00500682
1953	0.00500354
1954	0.00500026
1955	0.00499699
1956	0.00499371
1957	0.00499044
1958	0.00498717
1959	0.00498391
1960	0.00498065
1961	0.00497738
1962	0.00497412
1963	0.00497087
1964	0.00496761
1965	0.00496436
1966	0.00496111
1967	0.00495786
1968	0.00495462
1969	0.00495138
1970	0.00494813
1971	0.0049449
1972	0.00494166
1973	0.00493843
1974	0.00493519
1975	0.00493196
1976	0.00492874
1977	0.00492551
1978	0.00492229
1979	0.00491907
1980	0.00491585
1981	0.00491263
1982	0.00490942
1983	0.00490621
1984	0.004903
1985	0.00489979
1986	0.00489659
1987	0.00489338
1988	0.00489018
1989	0.00488699
1990	0.00488379
1991	0.0048806
1992	0.0048774
1993	0.00487422
1994	0.00487103
1995	0.00486784
1996	0.00486466
1997	0.00486148
1998	0.0048583
1999	0.00485513
2000	0.00485195
[truncated: 30,893 more rows]
