# Supplementary material for: Identification and extraction of cementation patterns in sand modified by MICP: New insights at the pore scale
Source: PLoS One. 2024 Mar 21;19(3):e0296437. doi: 10.1371/journal.pone.0296437 (PMC10956867; doi:10.1371/journal.pone.0296437)
Supplement: S1 Data — (ZIP) [file pone.0296437.s001.zip › SI-Data/Data aggregation/Biomineralization sample/Biomineralization-3D reconstruction of the fig/All Pore--Tomo_AreaA_Recon..measure.csv]

pore-suo-you--Tomo_AreaA_Recon..measure
Image	Volume Fraction	Label Volume	Total Volume	Label Voxel Count	Total Voxel Count
sample1_0.4X_120KV_8W_Tomo_AreaA_Recon..thresholded	0.304764	1.84E+11	6.04E+11	2474869	8120601
								Mean	--	0.304764271	1.84E+11	6.04E+11	2474869	8120601
								Min	--	0.304764271	1.84E+11	6.04E+11	2474869	8120601
								Max	--	0.304764271	1.84E+11	6.04E+11	2474869	8120601
								Median	--	0	0	0	0	0
								Variance	--	0	0	0	0	0
								Kurtosis	--	inf	inf	inf	inf	#NAME?
								Skewness	--	#NAME?	inf	#NAME?	#NAME?	inf
