# Supplementary material for: Identification and extraction of cementation patterns in sand modified by MICP: New insights at the pore scale
Source: PLoS One. 2024 Mar 21;19(3):e0296437. doi: 10.1371/journal.pone.0296437 (PMC10956867; doi:10.1371/journal.pone.0296437)
Supplement: S1 Data — (ZIP) [file pone.0296437.s001.zip › SI-Data/Data aggregation/Biomineralization sample/Biomineralization-3D reconstruction of the fig/All Pore-Sections--Tomo_AreaA_Recon..measure.csv]

pore-suo-you--Tomo_AreaA_Recon..measure
Image	Volume Fraction	Label Volume	Total Volume	Label Voxel Count	Total Voxel Count	Slice Index
pore_AreaA_Recon..thresholded	0.322443	9.68995e+08	3.00517e+09	13027	40401	0
pore_AreaA_Recon..thresholded	0.326601	9.81491e+08	3.00517e+09	13195	40401	1
pore_AreaA_Recon..thresholded	0.337145	1.01318e+09	3.00517e+09	13621	40401	2
pore_AreaA_Recon..thresholded	0.341526	1.02634e+09	3.00517e+09	13798	40401	3
pore_AreaA_Recon..thresholded	0.33613	1.01013e+09	3.00517e+09	13580	40401	4
pore_AreaA_Recon..thresholded	0.330759	9.93987e+08	3.00517e+09	13363	40401	5
pore_AreaA_Recon..thresholded	0.32566	9.78664e+08	3.00517e+09	13157	40401	6
pore_AreaA_Recon..thresholded	0.317839	9.55159e+08	3.00517e+09	12841	40401	7
pore_AreaA_Recon..thresholded	0.311824	9.37084e+08	3.00517e+09	12598	40401	8
pore_AreaA_Recon..thresholded	0.311626	9.36489e+08	3.00517e+09	12590	40401	9
pore_AreaA_Recon..thresholded	0.306453	9.20943e+08	3.00517e+09	12381	40401	10
pore_AreaA_Recon..thresholded	0.303903	9.13281e+08	3.00517e+09	12278	40401	11
pore_AreaA_Recon..thresholded	0.306304	9.20496e+08	3.00517e+09	12375	40401	12
pore_AreaA_Recon..thresholded	0.30576	9.1886e+08	3.00517e+09	12353	40401	13
pore_AreaA_Recon..thresholded	0.308433	9.26893e+08	3.00517e+09	12461	40401	14
pore_AreaA_Recon..thresholded	0.310042	9.31728e+08	3.00517e+09	12526	40401	15
pore_AreaA_Recon..thresholded	0.308359	9.2667e+08	3.00517e+09	12458	40401	16
pore_AreaA_Recon..thresholded	0.30972	9.30761e+08	3.00517e+09	12513	40401	17
pore_AreaA_Recon..thresholded	0.309943	9.31431e+08	3.00517e+09	12522	40401	18
pore_AreaA_Recon..thresholded	0.313408	9.41845e+08	3.00517e+09	12662	40401	19
pore_AreaA_Recon..thresholded	0.317022	9.52705e+08	3.00517e+09	12808	40401	20
pore_AreaA_Recon..thresholded	0.317022	9.52705e+08	3.00517e+09	12808	40401	21
pore_AreaA_Recon..thresholded	0.32024	9.62374e+08	3.00517e+09	12938	40401	22
pore_AreaA_Recon..thresholded	0.321032	9.64755e+08	3.00517e+09	12970	40401	23
pore_AreaA_Recon..thresholded	0.315883	9.49283e+08	3.00517e+09	12762	40401	24
pore_AreaA_Recon..thresholded	0.311304	9.35522e+08	3.00517e+09	12577	40401	25
pore_AreaA_Recon..thresholded	0.309646	9.30538e+08	3.00517e+09	12510	40401	26
pore_AreaA_Recon..thresholded	0.308086	9.25852e+08	3.00517e+09	12447	40401	27
pore_AreaA_Recon..thresholded	0.301973	9.07479e+08	3.00517e+09	12200	40401	28
pore_AreaA_Recon..thresholded	0.303804	9.12984e+08	3.00517e+09	12274	40401	29
pore_AreaA_Recon..thresholded	0.312616	9.39464e+08	3.00517e+09	12630	40401	30
pore_AreaA_Recon..thresholded	0.314373	9.44746e+08	3.00517e+09	12701	40401	31
pore_AreaA_Recon..thresholded	0.316774	9.51961e+08	3.00517e+09	12798	40401	32
pore_AreaA_Recon..thresholded	0.312591	9.3939e+08	3.00517e+09	12629	40401	33
pore_AreaA_Recon..thresholded	0.308507	9.27117e+08	3.00517e+09	12464	40401	34
pore_AreaA_Recon..thresholded	0.306502	9.21092e+08	3.00517e+09	12383	40401	35
pore_AreaA_Recon..thresholded	0.307591	9.24364e+08	3.00517e+09	12427	40401	36
pore_AreaA_Recon..thresholded	0.31269	9.39687e+08	3.00517e+09	12633	40401	37
pore_AreaA_Recon..thresholded	0.310883	9.34257e+08	3.00517e+09	12560	40401	38
pore_AreaA_Recon..thresholded	0.312715	9.39762e+08	3.00517e+09	12634	40401	39
pore_AreaA_Recon..thresholded	0.305834	9.19083e+08	3.00517e+09	12356	40401	40
pore_AreaA_Recon..thresholded	0.302146	9.08e+08	3.00517e+09	12207	40401	41
pore_AreaA_Recon..thresholded	0.30128	9.05397e+08	3.00517e+09	12172	40401	42
pore_AreaA_Recon..thresholded	0.299176	8.99074e+08	3.00517e+09	12087	40401	43
pore_AreaA_Recon..thresholded	0.306577	9.21315e+08	3.00517e+09	12386	40401	44
pore_AreaA_Recon..thresholded	0.310611	9.33439e+08	3.00517e+09	12549	40401	45
pore_AreaA_Recon..thresholded	0.313111	9.40952e+08	3.00517e+09	12650	40401	46
pore_AreaA_Recon..thresholded	0.311081	9.34853e+08	3.00517e+09	12568	40401	47
pore_AreaA_Recon..thresholded	0.310586	9.33365e+08	3.00517e+09	12548	40401	48
pore_AreaA_Recon..thresholded	0.315116	9.46977e+08	3.00517e+09	12731	40401	49
pore_AreaA_Recon..thresholded	0.315314	9.47572e+08	3.00517e+09	12739	40401	50
pore_AreaA_Recon..thresholded	0.317319	9.53597e+08	3.00517e+09	12820	40401	51
pore_AreaA_Recon..thresholded	0.319868	9.61259e+08	3.00517e+09	12923	40401	52
pore_AreaA_Recon..thresholded	0.322393	9.68846e+08	3.00517e+09	13025	40401	53
pore_AreaA_Recon..thresholded	0.317962	9.55531e+08	3.00517e+09	12846	40401	54
pore_AreaA_Recon..thresholded	0.31368	9.42663e+08	3.00517e+09	12673	40401	55
pore_AreaA_Recon..thresholded	0.311972	9.3753e+08	3.00517e+09	12604	40401	56
pore_AreaA_Recon..thresholded	0.315091	9.46903e+08	3.00517e+09	12730	40401	57
pore_AreaA_Recon..thresholded	0.313928	9.43407e+08	3.00517e+09	12683	40401	58
pore_AreaA_Recon..thresholded	0.315561	9.48316e+08	3.00517e+09	12749	40401	59
pore_AreaA_Recon..thresholded	0.311552	9.36266e+08	3.00517e+09	12587	40401	60
pore_AreaA_Recon..thresholded	0.302319	9.08521e+08	3.00517e+09	12214	40401	61
pore_AreaA_Recon..thresholded	0.299423	8.99818e+08	3.00517e+09	12097	40401	62
pore_AreaA_Recon..thresholded	0.299002	8.98553e+08	3.00517e+09	12080	40401	63
pore_AreaA_Recon..thresholded	0.294126	8.839e+08	3.00517e+09	11883	40401	64
pore_AreaA_Recon..thresholded	0.291651	8.76461e+08	3.00517e+09	11783	40401	65
pore_AreaA_Recon..thresholded	0.290686	8.7356e+08	3.00517e+09	11744	40401	66
pore_AreaA_Recon..thresholded	0.292369	8.78619e+08	3.00517e+09	11812	40401	67
pore_AreaA_Recon..thresholded	0.290958	8.74379e+08	3.00517e+09	11755	40401	68
pore_AreaA_Recon..thresholded	0.28982	8.70957e+08	3.00517e+09	11709	40401	69
pore_AreaA_Recon..thresholded	0.293557	8.82189e+08	3.00517e+09	11860	40401	70
pore_AreaA_Recon..thresholded	0.300933	9.04355e+08	3.00517e+09	12158	40401	71
pore_AreaA_Recon..thresholded	0.305487	9.18042e+08	3.00517e+09	12342	40401	72
pore_AreaA_Recon..thresholded	0.305537	9.18191e+08	3.00517e+09	12344	40401	73
pore_AreaA_Recon..thresholded	0.307418	9.23844e+08	3.00517e+09	12420	40401	74
pore_AreaA_Recon..thresholded	0.308755	9.2786e+08	3.00517e+09	12474	40401	75
pore_AreaA_Recon..thresholded	0.303829	9.13058e+08	3.00517e+09	12275	40401	76
pore_AreaA_Recon..thresholded	0.301181	9.05099e+08	3.00517e+09	12168	40401	77
pore_AreaA_Recon..thresholded	0.293112	8.8085e+08	3.00517e+09	11842	40401	78
pore_AreaA_Recon..thresholded	0.289523	8.70064e+08	3.00517e+09	11697	40401	79
pore_AreaA_Recon..thresholded	0.289003	8.68502e+08	3.00517e+09	11676	40401	80
pore_AreaA_Recon..thresholded	0.292914	8.80255e+08	3.00517e+09	11834	40401	81
pore_AreaA_Recon..thresholded	0.299027	8.98628e+08	3.00517e+09	12081	40401	82
pore_AreaA_Recon..thresholded	0.302443	9.08893e+08	3.00517e+09	12219	40401	83
pore_AreaA_Recon..thresholded	0.305933	9.19381e+08	3.00517e+09	12360	40401	84
pore_AreaA_Recon..thresholded	0.304646	9.15513e+08	3.00517e+09	12308	40401	85
pore_AreaA_Recon..thresholded	0.301453	9.05917e+08	3.00517e+09	12179	40401	86
pore_AreaA_Recon..thresholded	0.303408	9.11794e+08	3.00517e+09	12258	40401	87
pore_AreaA_Recon..thresholded	0.299869	9.01157e+08	3.00517e+09	12115	40401	88
pore_AreaA_Recon..thresholded	0.294324	8.84495e+08	3.00517e+09	11891	40401	89
pore_AreaA_Recon..thresholded	0.291503	8.76015e+08	3.00517e+09	11777	40401	90
pore_AreaA_Recon..thresholded	0.289721	8.7066e+08	3.00517e+09	11705	40401	91
pore_AreaA_Recon..thresholded	0.289671	8.70511e+08	3.00517e+09	11703	40401	92
pore_AreaA_Recon..thresholded	0.290587	8.73263e+08	3.00517e+09	11740	40401	93
pore_AreaA_Recon..thresholded	0.287691	8.6456e+08	3.00517e+09	11623	40401	94
pore_AreaA_Recon..thresholded	0.286899	8.6218e+08	3.00517e+09	11591	40401	95
pore_AreaA_Recon..thresholded	0.288409	8.66717e+08	3.00517e+09	11652	40401	96
pore_AreaA_Recon..thresholded	0.28383	8.52956e+08	3.00517e+09	11467	40401	97
pore_AreaA_Recon..thresholded	0.283013	8.50502e+08	3.00517e+09	11434	40401	98
pore_AreaA_Recon..thresholded	0.28383	8.52956e+08	3.00517e+09	11467	40401	99
pore_AreaA_Recon..thresholded	0.291998	8.77503e+08	3.00517e+09	11797	40401	100
pore_AreaA_Recon..thresholded	0.294844	8.86057e+08	3.00517e+09	11912	40401	101
pore_AreaA_Recon..thresholded	0.298161	8.96024e+08	3.00517e+09	12046	40401	102
pore_AreaA_Recon..thresholded	0.296181	8.90074e+08	3.00517e+09	11966	40401	103
pore_AreaA_Recon..thresholded	0.291998	8.77503e+08	3.00517e+09	11797	40401	104
pore_AreaA_Recon..thresholded	0.288607	8.67312e+08	3.00517e+09	11660	40401	105
pore_AreaA_Recon..thresholded	0.284844	8.56006e+08	3.00517e+09	11508	40401	106
pore_AreaA_Recon..thresholded	0.282914	8.50204e+08	3.00517e+09	11430	40401	107
pore_AreaA_Recon..thresholded	0.280191	8.42022e+08	3.00517e+09	11320	40401	108
pore_AreaA_Recon..thresholded	0.284374	8.54593e+08	3.00517e+09	11489	40401	109
pore_AreaA_Recon..thresholded	0.286651	8.61436e+08	3.00517e+09	11581	40401	110
pore_AreaA_Recon..thresholded	0.288458	8.66866e+08	3.00517e+09	11654	40401	111
pore_AreaA_Recon..thresholded	0.287617	8.64337e+08	3.00517e+09	11620	40401	112
pore_AreaA_Recon..thresholded	0.286874	8.62105e+08	3.00517e+09	11590	40401	113
pore_AreaA_Recon..thresholded	0.286033	8.59576e+08	3.00517e+09	11556	40401	114
pore_AreaA_Recon..thresholded	0.286849	8.62031e+08	3.00517e+09	11589	40401	115
pore_AreaA_Recon..thresholded	0.287344	8.63519e+08	3.00517e+09	11609	40401	116
pore_AreaA_Recon..thresholded	0.285587	8.58237e+08	3.00517e+09	11538	40401	117
pore_AreaA_Recon..thresholded	0.283434	8.51766e+08	3.00517e+09	11451	40401	118
pore_AreaA_Recon..thresholded	0.283656	8.52436e+08	3.00517e+09	11460	40401	119
pore_AreaA_Recon..thresholded	0.284102	8.53774e+08	3.00517e+09	11478	40401	120
pore_AreaA_Recon..thresholded	0.283632	8.52361e+08	3.00517e+09	11459	40401	121
pore_AreaA_Recon..thresholded	0.283557	8.52138e+08	3.00517e+09	11456	40401	122
pore_AreaA_Recon..thresholded	0.280067	8.4165e+08	3.00517e+09	11315	40401	123
pore_AreaA_Recon..thresholded	0.279275	8.3927e+08	3.00517e+09	11283	40401	124
pore_AreaA_Recon..thresholded	0.277939	8.35253e+08	3.00517e+09	11229	40401	125
pore_AreaA_Recon..thresholded	0.282666	8.4946e+08	3.00517e+09	11420	40401	126
pore_AreaA_Recon..thresholded	0.291849	8.77056e+08	3.00517e+09	11791	40401	127
pore_AreaA_Recon..thresholded	0.296107	8.8985e+08	3.00517e+09	11963	40401	128
pore_AreaA_Recon..thresholded	0.298879	8.98181e+08	3.00517e+09	12075	40401	129
pore_AreaA_Recon..thresholded	0.297963	8.95429e+08	3.00517e+09	12038	40401	130
pore_AreaA_Recon..thresholded	0.303557	9.1224e+08	3.00517e+09	12264	40401	131
pore_AreaA_Recon..thresholded	0.302121	9.07926e+08	3.00517e+09	12206	40401	132
pore_AreaA_Recon..thresholded	0.300735	9.0376e+08	3.00517e+09	12150	40401	133
pore_AreaA_Recon..thresholded	0.298804	8.97958e+08	3.00517e+09	12072	40401	134
pore_AreaA_Recon..thresholded	0.29821	8.96173e+08	3.00517e+09	12048	40401	135
pore_AreaA_Recon..thresholded	0.296082	8.89776e+08	3.00517e+09	11962	40401	136
pore_AreaA_Recon..thresholded	0.296948	8.9238e+08	3.00517e+09	11997	40401	137
pore_AreaA_Recon..thresholded	0.293359	8.81594e+08	3.00517e+09	11852	40401	138
pore_AreaA_Recon..thresholded	0.291082	8.74751e+08	3.00517e+09	11760	40401	139
pore_AreaA_Recon..thresholded	0.286998	8.62477e+08	3.00517e+09	11595	40401	140
pore_AreaA_Recon..thresholded	0.28529	8.57345e+08	3.00517e+09	11526	40401	141
pore_AreaA_Recon..thresholded	0.288087	8.6575e+08	3.00517e+09	11639	40401	142
pore_AreaA_Recon..thresholded	0.291725	8.76685e+08	3.00517e+09	11786	40401	143
pore_AreaA_Recon..thresholded	0.29722	8.93198e+08	3.00517e+09	12008	40401	144
pore_AreaA_Recon..thresholded	0.301082	9.04802e+08	3.00517e+09	12164	40401	145
pore_AreaA_Recon..thresholded	0.300364	9.02644e+08	3.00517e+09	12135	40401	146
pore_AreaA_Recon..thresholded	0.29675	8.91784e+08	3.00517e+09	11989	40401	147
pore_AreaA_Recon..thresholded	0.299621	9.00413e+08	3.00517e+09	12105	40401	148
pore_AreaA_Recon..thresholded	0.301156	9.05025e+08	3.00517e+09	12167	40401	149
pore_AreaA_Recon..thresholded	0.304176	9.141e+08	3.00517e+09	12289	40401	150
pore_AreaA_Recon..thresholded	0.308185	9.2615e+08	3.00517e+09	12451	40401	151
pore_AreaA_Recon..thresholded	0.305958	9.19455e+08	3.00517e+09	12361	40401	152
pore_AreaA_Recon..thresholded	0.302963	9.10455e+08	3.00517e+09	12240	40401	153
pore_AreaA_Recon..thresholded	0.303012	9.10603e+08	3.00517e+09	12242	40401	154
pore_AreaA_Recon..thresholded	0.301527	9.0614e+08	3.00517e+09	12182	40401	155
pore_AreaA_Recon..thresholded	0.30024	9.02273e+08	3.00517e+09	12130	40401	156
pore_AreaA_Recon..thresholded	0.303606	9.12389e+08	3.00517e+09	12266	40401	157
pore_AreaA_Recon..thresholded	0.301626	9.06438e+08	3.00517e+09	12186	40401	158
pore_AreaA_Recon..thresholded	0.299646	9.00487e+08	3.00517e+09	12106	40401	159
pore_AreaA_Recon..thresholded	0.298012	8.95578e+08	3.00517e+09	12040	40401	160
pore_AreaA_Recon..thresholded	0.300686	9.03611e+08	3.00517e+09	12148	40401	161
pore_AreaA_Recon..thresholded	0.304448	9.14918e+08	3.00517e+09	12300	40401	162
pore_AreaA_Recon..thresholded	0.304423	9.14843e+08	3.00517e+09	12299	40401	163
pore_AreaA_Recon..thresholded	0.305141	9.17e+08	3.00517e+09	12328	40401	164
pore_AreaA_Recon..thresholded	0.306329	9.20571e+08	3.00517e+09	12376	40401	165
pore_AreaA_Recon..thresholded	0.30774	9.24811e+08	3.00517e+09	12433	40401	166
pore_AreaA_Recon..thresholded	0.308037	9.25703e+08	3.00517e+09	12445	40401	167
pore_AreaA_Recon..thresholded	0.308062	9.25778e+08	3.00517e+09	12446	40401	168
pore_AreaA_Recon..thresholded	0.311774	9.36935e+08	3.00517e+09	12596	40401	169
pore_AreaA_Recon..thresholded	0.313705	9.42737e+08	3.00517e+09	12674	40401	170
pore_AreaA_Recon..thresholded	0.320066	9.61854e+08	3.00517e+09	12931	40401	171
pore_AreaA_Recon..thresholded	0.325066	9.76879e+08	3.00517e+09	13133	40401	172
pore_AreaA_Recon..thresholded	0.328234	9.864e+08	3.00517e+09	13261	40401	173
pore_AreaA_Recon..thresholded	0.326106	9.80003e+08	3.00517e+09	13175	40401	174
pore_AreaA_Recon..thresholded	0.324497	9.75168e+08	3.00517e+09	13110	40401	175
pore_AreaA_Recon..thresholded	0.320314	9.62598e+08	3.00517e+09	12941	40401	176
pore_AreaA_Recon..thresholded	0.317665	9.54639e+08	3.00517e+09	12834	40401	177
pore_AreaA_Recon..thresholded	0.319027	9.5873e+08	3.00517e+09	12889	40401	178
pore_AreaA_Recon..thresholded	0.317962	9.55531e+08	3.00517e+09	12846	40401	179
pore_AreaA_Recon..thresholded	0.318037	9.55754e+08	3.00517e+09	12849	40401	180
pore_AreaA_Recon..thresholded	0.319274	9.59473e+08	3.00517e+09	12899	40401	181
pore_AreaA_Recon..thresholded	0.324621	9.7554e+08	3.00517e+09	13115	40401	182
pore_AreaA_Recon..thresholded	0.328779	9.88037e+08	3.00517e+09	13283	40401	183
pore_AreaA_Recon..thresholded	0.328581	9.87442e+08	3.00517e+09	13275	40401	184
pore_AreaA_Recon..thresholded	0.32269	9.69738e+08	3.00517e+09	13037	40401	185
pore_AreaA_Recon..thresholded	0.31925	9.59399e+08	3.00517e+09	12898	40401	186
pore_AreaA_Recon..thresholded	0.314794	9.4601e+08	3.00517e+09	12718	40401	187
pore_AreaA_Recon..thresholded	0.318037	9.55754e+08	3.00517e+09	12849	40401	188
pore_AreaA_Recon..thresholded	0.322022	9.6773e+08	3.00517e+09	13010	40401	189
pore_AreaA_Recon..thresholded	0.326056	9.79855e+08	3.00517e+09	13173	40401	190
pore_AreaA_Recon..thresholded	0.332393	9.98897e+08	3.00517e+09	13429	40401	191
pore_AreaA_Recon..thresholded	0.325636	9.7859e+08	3.00517e+09	13156	40401	192
pore_AreaA_Recon..thresholded	0.322244	9.68399e+08	3.00517e+09	13019	40401	193
pore_AreaA_Recon..thresholded	0.317789	9.5501e+08	3.00517e+09	12839	40401	194
pore_AreaA_Recon..thresholded	0.319571	9.60366e+08	3.00517e+09	12911	40401	195
pore_AreaA_Recon..thresholded	0.320438	9.62969e+08	3.00517e+09	12946	40401	196
pore_AreaA_Recon..thresholded	0.322517	9.69218e+08	3.00517e+09	13030	40401	197
pore_AreaA_Recon..thresholded	0.32019	9.62226e+08	3.00517e+09	12936	40401	198
pore_AreaA_Recon..thresholded	0.314745	9.45861e+08	3.00517e+09	12716	40401	199
pore_AreaA_Recon..thresholded	0.316725	9.51812e+08	3.00517e+09	12796	40401	200
