# Supplementary material for: Identification and extraction of cementation patterns in sand modified by MICP: New insights at the pore scale
Source: PLoS One. 2024 Mar 21;19(3):e0296437. doi: 10.1371/journal.pone.0296437 (PMC10956867; doi:10.1371/journal.pone.0296437)
Supplement: S1 Data — (ZIP) [file pone.0296437.s001.zip › SI-Data/Data aggregation/Biomineralization sample/Biomineralization-3D reconstruction of the fig/pore-Removal of isolated pores-_AreaA_Recon..measure.csv]

pore-quchu-guli-kongxi-_AreaA_Recon..measure,,,,,,,,,,,,,,,,
Image;"Volume Fraction";"Label Volume";"Total Volume";"Label Voxel Count";"Total Voxel Count",,,,,,,,,,,,,,,,
pore_AreaA_Recon..Axis-Connectivity	0.304566	1.8397e+11	6.04039e+11	2473262	8120601,,,,,,,,,,,,,,,,
,,,,,,,,,,Mean,--,0.304566383,1.84E+11,6.04E+11,2473262,8120601
,,,,,,,,,,Min,--,0.304566383,1.84E+11,6.04E+11,2473262,8120601
,,,,,,,,,,Max,--,0.304566383,1.84E+11,6.04E+11,2473262,8120601
,,,,,,,,,,Median,--,0,0,0,0,0
,,,,,,,,,,Variance,--,0,0,0,0,0
,,,,,,,,,,Kurtosis,--,#NAME?,inf,inf,#NAME?,#NAME?
,,,,,,,,,,Skewness,--,inf,inf,#NAME?,inf,inf
