# Supplementary material for: Identification and extraction of cementation patterns in sand modified by MICP: New insights at the pore scale
Source: PLoS One. 2024 Mar 21;19(3):e0296437. doi: 10.1371/journal.pone.0296437 (PMC10956867; doi:10.1371/journal.pone.0296437)
Supplement: S1 Data — (ZIP) [file pone.0296437.s001.zip › SI-Data/Data aggregation/Table 1 of SI.xlsx]

## Sheet: Sheet1
	Table 1 Data extraction from the cementation patterns found in 2D microscope slices.
	R		Pore area	CaCO3 area	Effective CaCO3 area	Pore filling rate	Effective sedimentation rate	Filling error	Precipitation error
			(um2)	(um2)	(um2)	(%)	(%)	(%)	(%)
		UC	892450	0	0	0	0	0	0
		G-C-G	1.32275e+06	1567827	1073499	81.156	68.471	0.05933	0.04666
		G- G	318736	1.92769e+06	62869.8	19.72	3.261	0.03024	0.02016
		G-C	497064	2461031	58026.6	11.674	2.358	0.05305	0.04003
		Pore abdomen	1.72808e+06	9.22579e+06	1.15281e+06	66.71	12.496	0.04729	0.03994
		Pore throat	1.43321e+06	873628	562504	39.248	64.387	0.06231	0.05061
