# Supplementary material for: Identification and extraction of cementation patterns in sand modified by MICP: New insights at the pore scale
Source: PLoS One. 2024 Mar 21;19(3):e0296437. doi: 10.1371/journal.pone.0296437 (PMC10956867; doi:10.1371/journal.pone.0296437)
Supplement: S1 Data — (ZIP) [file pone.0296437.s001.zip › SI-Data/Data aggregation/Table 2 of SI.xlsx]

## Sheet: Sheet1
	Table 2 Volume-datarextraction fromthe identified-ecementation patterns in 3Dreconstruction sand
	Slice layer no.			Area proportion (%)
				G-C-G pattern							G-G pattern								G-C pattern
				Total CaCO3	Effective seal CaCO3		Pore		Pore filling ratio		Total CaCO3		Effective seal CaCO3		Pore		Pore filling ratio		Total CaCO3		Effective seal CaCO3		Pore		Pore filling ratio
	1			41.793	37.02		59.606		62.107		7.142		5.913		42.477		13.921		21.063		4.875		68.847		9.986
	2			40.007	35.621		55.296		66.227		18.362		13.304		39.694		33.516		51.878		4.756		63.496		10.64
	4			45.577	41.054		60.961		68.986		11.53		7.391		46.433		15.918		27.448		3.329		56.362		7.681
	6			45.191	41.887		68.966		60.736		8.021		6.652		38.694		17.191		25.212		3.924		59.691		8.249
	7			44.014	41.764		66.749		65.564		8.428		4.435		36.303		12.217		20.645		5.47		58.502		11.059
	8			44.465	40.655		66.01		66.134		10.019		5.174		22.956		22.539		32.558		5.351		64.566		11.385
	10			47.313	45.828		61.453		81.082		9.874		6.652		32.129		20.704		30.578		3.448		61.95		8.794
	12			56.43	54.877		57.636		91.743		6.947		3.696		26.173		14.121		21.068		5.351		60.88		12.075
	15			49.753	48.581		57.02		81.693		6.793		6.652		18.999		35.012		41.805		5.826		51.367		15.235
	17			54.883	52.645		55.296		93.399		10.794		7.391		36.086		20.482		31.276		3.686		34.958		16.265
	18			56.663	55.37		53.571		101.49		8.205		3.696		16.782		22.024		30.229		4.875		37.337		15.735
	20			52.389	49.305		51.724		95.324		6.527		5.174		36.086		14.338		20.865		4.756		52.675		10.927
	22			58.542	57.172		51.601		108.859		6.896		5.174		20.304		25.483		32.379		6.302		75.268		9.701
	Average value			/					83.9791		/						20.3599		/						11.545
	Volume proportion (%)
		G-C-G pattern								G-G pattern								G-C pattern
	Max		74.754		62.192	68.9		90.179		22.69		17		61.4		27.7		29.556		6.726		57.814		11.634
	Min		43.103		32.02	49.6		64.516		9.313		0		13.3		0		18.787		4.162		35.672		11.667
	Mean		54.621		44.763	57.9		77.257		14.456		7		29.7		23.6		30.43		6.652		59.132		11.25
