# Supplementary material for: Identification and extraction of cementation patterns in sand modified by MICP: New insights at the pore scale
Source: PLoS One. 2024 Mar 21;19(3):e0296437. doi: 10.1371/journal.pone.0296437 (PMC10956867; doi:10.1371/journal.pone.0296437)
Supplement: S1 Data — (ZIP) [file pone.0296437.s001.zip › SI-Data/Data aggregation/Table 3 of SI.xlsx]

## Sheet: Sheet1
	Table3 Eluation ofth fuctuation of mieroscale-parameters extracted from a 3Dvolumereconstruction model with the size ofsampling domain: .
	Slice layer		G-C-G pattern						G-G pattern						G-C pattern
		Slice layer no.	Sampling domain (um×um×um)					Standard deviation	Sampling domain (um×um×um)					Standard deviation	Sampling domain (um×um×um)					Standard deviation
			180×170×120	210×230×190	280×270×220	330×300×280	360×380×340		280×250×320	300×260×360	400×320×430	420×360×460	510×430×510		170×180×120	220×230×170	270×280×220	320×330×270	370×380×320
			3672000	9177000	16632000	27720000	46512000		22400000	28080000	55040000	69552000	111843000		3672000	8602000	16632000	28512000	44992000
			Pore filling ratio						Pore filling ratio						Pore filling ratio
		1	58.454	57.907	62.107	57.967	60.753	1.893	13.102	15.313	13.921	12.993	15.187	1.108	9.399	10.985	9.986	9.32	10.894	0.795
		2	62.331	60.462	66.227	61.812	65.248	2.426	31.544	36.868	33.516	31.282	36.563	2.666	10.014	11.704	10.64	9.931	11.607	0.846
		3	63.147	62.289	67.094	62.621	66.193	2.212	32.82	38.358	34.871	32.546	38.041	2.774	8.652	10.112	9.193	8.58	10.029	0.731
		4	64.928	64.211	68.986	64.387	68.257	2.283	14.982	17.51	15.918	14.857	17.365	1.266	7.229	8.449	7.681	7.169	8.379	0.611
		5	60.984	64.581	64.795	60.475	63.685	2.036	19.999	23.374	21.249	19.832	23.181	1.691	10.046	11.741	10.674	9.962	11.644	0.849
		6	57.163	57.512	60.736	56.687	59.257	1.685	16.18	18.91	17.191	16.045	18.754	1.368	7.764	9.074	8.249	7.699	8.999	0.656
		7	61.707	66.847	65.564	61.193	64.524	2.447	11.498	13.439	12.217	11.403	13.328	0.972	10.408	12.165	11.059	10.322	12.064	0.88
		8	62.244	61.601	66.134	61.725	65.146	2.115	21.213	24.793	22.539	21.036	24.588	1.793	10.715	12.524	11.385	10.626	12.42	0.906
		9	62.669	66.128	66.586	62.147	65.639	2.068	16.44	19.215	17.468	16.303	19.056	1.39	8.612	10.065	9.15	8.54	9.982	0.728
		10	76.312	82.574	81.082	75.677	81.453	3.182	19.486	22.774	20.704	19.324	22.586	1.647	8.277	9.673	8.794	8.208	9.593	0.699
		11	84.652	93.218	89.943	83.947	91.12	4.084	43.837	51.235	46.577	43.472	50.811	3.705	8.271	9.667	8.788	8.202	9.587	0.699
		12	86.346	93.183	91.743	85.627	93.083	3.713	13.29	15.533	14.121	13.18	15.405	1.123	11.365	13.283	12.075	11.27	13.173	0.961
		13	87.002	91.881	92.44	86.277	93.844	3.417	12.56	14.68	13.345	12.455	14.558	1.062	16.04	18.746	17.042	15.906	18.591	1.355
		14	83.058	91.488	88.249	82.366	89.272	3.994	13.515	15.796	14.36	13.403	15.665	1.142	15.216	17.784	16.167	15.089	17.637	1.286
		15	76.888	79.3	81.693	76.247	82.12	2.684	32.952	38.513	35.012	32.678	38.195	2.785	14.339	16.759	15.235	14.219	16.62	1.212
		16	83.551	85.05	88.773	82.855	89.843	3.132	24.883	29.082	26.438	24.675	28.841	2.103	12.428	14.526	13.205	12.325	14.405	1.05
		17	87.905	94.201	93.399	87.172	94.89	3.676	19.277	22.53	20.482	19.117	22.344	1.629	15.308	17.892	16.265	15.181	17.744	1.294
		18	95.52	106.358	101.49	94.724	103.716	5.092	20.728	24.226	22.024	20.556	24.026	1.752	14.809	17.309	15.735	14.686	17.165	1.252
		19	99.629	108.103	105.856	98.799	108.479	4.646	3.97	4.64	4.218	3.937	4.601	0.335	13.721	16.037	14.579	13.607	15.904	1.16
		20	89.717	95.143	95.324	88.969	96.99	3.629	13.495	15.772	14.338	13.382	15.641	1.14	10.284	12.02	10.927	10.199	11.92	0.869
		21	88.453	93.433	93.981	87.716	95.525	3.506	20.974	24.514	22.285	20.799	24.311	1.773	10.156	11.87	10.791	10.072	11.772	0.858
		22	102.456	112.227	108.859	101.602	111.755	5.061	23.984	28.031	25.483	23.784	27.8	2.027	9.13	10.671	9.701	9.054	10.583	0.772
		23	122.782	136.178	130.456	121.759	135.316	6.786	24	29.023	0	23.014	27.92	11.896	7.729	9.033	8.212	7.665	8.959	0.653
		Average value	79.039	83.647	83.979	78.38	84.613	3.294	20.206	23.658	20.36	20.003	23.425	2.137	10.866	12.699	11.545	10.775	12.594	0.918
		Max-min	6.233					/	3.655					/	1.924					/
		Pattern	85.078					/	21.564					/	11.696					/
		average value
	3D	Max	85.129	83.949	90.179	87.643	100.999		26.859	30.107	27.7	25.528	31.07		8.715	12.122	11.634	11.31	12.128
		Min	58.123	60.13	64.516	59.991	73.073		0.502	4.28	0	1.234	0.455		9.831	13.351	11.667	10.189	12.745
		Median	72.675	72.474	77.257	66.79	91.215		20.767	24.908	21.3	20.088	23.88		10.917	12.187	11.579	10.033	13.055
		Mean	79.7	83.119	83.499	78.09	85.215		23.482	23.869	23.6	22.907	25.992		10.405	13.046	11.25	10.808	11.854
		Pattern	81.925						23.97						11.273
		average value
