# Supplementary material for: Identification and extraction of cementation patterns in sand modified by MICP: New insights at the pore scale
Source: PLoS One. 2024 Mar 21;19(3):e0296437. doi: 10.1371/journal.pone.0296437 (PMC10956867; doi:10.1371/journal.pone.0296437)
Supplement: S1 Data — (ZIP) [file pone.0296437.s001.zip › SI-Data/Data aggregation/unbiomineralization sample/3D unbiomineralization sample/All pores-mian kong xi lv sample1_0.4X_120KV_8W_Tomo_AreaA_Recon.2.measure.csv]

pore-suoyou-kongxi-sample1_0.4X_120KV_8W_Tomo_AreaA_Recon.2.measure
Image	Volume Fraction	Label Volume	Total Volume	Label Voxel Count	Total Voxel Count	Slice Index
sample1_0.4X_120KV_8W_Tomo_AreaA_Recon.2.thresholded	0.478751	1.44E+09	3.01E+09	19342	40401	0
sample1_0.4X_120KV_8W_Tomo_AreaA_Recon.2.thresholded	0.489765	1.47E+09	3.01E+09	19787	40401	1			Mean	--	0.404558241	1.22E+09	3.01E+09	16344.5518	40401	100
sample1_0.4X_120KV_8W_Tomo_AreaA_Recon.2.thresholded	0.494913	1.49E+09	3.01E+09	19995	40401	2			Min	--	0.361129671	1.09E+09	3.01E+09	14590	40401	0
sample1_0.4X_120KV_8W_Tomo_AreaA_Recon.2.thresholded	0.496126	1.49E+09	3.01E+09	20044	40401	3			Max	--	0.496126324	1.49E+09	3.01E+09	20044	40401	200
sample1_0.4X_120KV_8W_Tomo_AreaA_Recon.2.thresholded	0.489988	1.47E+09	3.01E+09	19796	40401	4			Median	--	0.408070207	1.23E+09	3.01E+09	16486.4414	40401	100
sample1_0.4X_120KV_8W_Tomo_AreaA_Recon.2.thresholded	0.483924	1.45E+09	3.01E+09	19551	40401	5			Variance	--	0.001097627	9.91E+15	18050398	1791592.5	0	3366.66626
sample1_0.4X_120KV_8W_Tomo_AreaA_Recon.2.thresholded	0.482265	1.45E+09	3.01E+09	19484	40401	6			Kurtosis	--	0.886408448	inf	inf	0.979126513	-10186822	-1.20006096
sample1_0.4X_120KV_8W_Tomo_AreaA_Recon.2.thresholded	0.483924	1.45E+09	3.01E+09	19551	40401	7			Skewness	--	1.29637992	1.29617333	--	1.29269421	--	1.40E-07
sample1_0.4X_120KV_8W_Tomo_AreaA_Recon.2.thresholded	0.487661	1.47E+09	3.01E+09	19702	40401	8
sample1_0.4X_120KV_8W_Tomo_AreaA_Recon.2.thresholded	0.485112	1.46E+09	3.01E+09	19599	40401	9
sample1_0.4X_120KV_8W_Tomo_AreaA_Recon.2.thresholded	0.487018	1.46E+09	3.01E+09	19676	40401	10
sample1_0.4X_120KV_8W_Tomo_AreaA_Recon.2.thresholded	0.489295	1.47E+09	3.01E+09	19768	40401	11
sample1_0.4X_120KV_8W_Tomo_AreaA_Recon.2.thresholded	0.487488	1.46E+09	3.01E+09	19695	40401	12
sample1_0.4X_120KV_8W_Tomo_AreaA_Recon.2.thresholded	0.479394	1.44E+09	3.01E+09	19368	40401	13
sample1_0.4X_120KV_8W_Tomo_AreaA_Recon.2.thresholded	0.474815	1.43E+09	3.01E+09	19183	40401	14
sample1_0.4X_120KV_8W_Tomo_AreaA_Recon.2.thresholded	0.469716	1.41E+09	3.01E+09	18977	40401	15
sample1_0.4X_120KV_8W_Tomo_AreaA_Recon.2.thresholded	0.4713	1.42E+09	3.01E+09	19041	40401	16
sample1_0.4X_120KV_8W_Tomo_AreaA_Recon.2.thresholded	0.475929	1.43E+09	3.01E+09	19228	40401	17
sample1_0.4X_120KV_8W_Tomo_AreaA_Recon.2.thresholded	0.477166	1.43E+09	3.01E+09	19278	40401	18
sample1_0.4X_120KV_8W_Tomo_AreaA_Recon.2.thresholded	0.478577	1.44E+09	3.01E+09	19335	40401	19
sample1_0.4X_120KV_8W_Tomo_AreaA_Recon.2.thresholded	0.475211	1.43E+09	3.01E+09	19199	40401	20
sample1_0.4X_120KV_8W_Tomo_AreaA_Recon.2.thresholded	0.472538	1.42E+09	3.01E+09	19091	40401	21
sample1_0.4X_120KV_8W_Tomo_AreaA_Recon.2.thresholded	0.467761	1.41E+09	3.01E+09	18898	40401	22
sample1_0.4X_120KV_8W_Tomo_AreaA_Recon.2.thresholded	0.45937	1.38E+09	3.01E+09	18559	40401	23
sample1_0.4X_120KV_8W_Tomo_AreaA_Recon.2.thresholded	0.449741	1.35E+09	3.01E+09	18170	40401	24
sample1_0.4X_120KV_8W_Tomo_AreaA_Recon.2.thresholded	0.437935	1.32E+09	3.01E+09	17693	40401	25
sample1_0.4X_120KV_8W_Tomo_AreaA_Recon.2.thresholded	0.425361	1.28E+09	3.01E+09	17185	40401	26
sample1_0.4X_120KV_8W_Tomo_AreaA_Recon.2.thresholded	0.418455	1.26E+09	3.01E+09	16906	40401	27
sample1_0.4X_120KV_8W_Tomo_AreaA_Recon.2.thresholded	0.418455	1.26E+09	3.01E+09	16906	40401	28
sample1_0.4X_120KV_8W_Tomo_AreaA_Recon.2.thresholded	0.416029	1.25E+09	3.01E+09	16808	40401	29
sample1_0.4X_120KV_8W_Tomo_AreaA_Recon.2.thresholded	0.412812	1.24E+09	3.01E+09	16678	40401	30
sample1_0.4X_120KV_8W_Tomo_AreaA_Recon.2.thresholded	0.40952	1.23E+09	3.01E+09	16545	40401	31
sample1_0.4X_120KV_8W_Tomo_AreaA_Recon.2.thresholded	0.40994	1.23E+09	3.01E+09	16562	40401	32
sample1_0.4X_120KV_8W_Tomo_AreaA_Recon.2.thresholded	0.40697	1.22E+09	3.01E+09	16442	40401	33
sample1_0.4X_120KV_8W_Tomo_AreaA_Recon.2.thresholded	0.400485	1.20E+09	3.01E+09	16180	40401	34
sample1_0.4X_120KV_8W_Tomo_AreaA_Recon.2.thresholded	0.394817	1.19E+09	3.01E+09	15951	40401	35
sample1_0.4X_120KV_8W_Tomo_AreaA_Recon.2.thresholded	0.393753	1.18E+09	3.01E+09	15908	40401	36
sample1_0.4X_120KV_8W_Tomo_AreaA_Recon.2.thresholded	0.390337	1.17E+09	3.01E+09	15770	40401	37
sample1_0.4X_120KV_8W_Tomo_AreaA_Recon.2.thresholded	0.388604	1.17E+09	3.01E+09	15700	40401	38
sample1_0.4X_120KV_8W_Tomo_AreaA_Recon.2.thresholded	0.386649	1.16E+09	3.01E+09	15621	40401	39
sample1_0.4X_120KV_8W_Tomo_AreaA_Recon.2.thresholded	0.388109	1.17E+09	3.01E+09	15680	40401	40
sample1_0.4X_120KV_8W_Tomo_AreaA_Recon.2.thresholded	0.383629	1.15E+09	3.01E+09	15499	40401	41
sample1_0.4X_120KV_8W_Tomo_AreaA_Recon.2.thresholded	0.38405	1.15E+09	3.01E+09	15516	40401	42
sample1_0.4X_120KV_8W_Tomo_AreaA_Recon.2.thresholded	0.384545	1.16E+09	3.01E+09	15536	40401	43
sample1_0.4X_120KV_8W_Tomo_AreaA_Recon.2.thresholded	0.383728	1.15E+09	3.01E+09	15503	40401	44
sample1_0.4X_120KV_8W_Tomo_AreaA_Recon.2.thresholded	0.380931	1.14E+09	3.01E+09	15390	40401	45
sample1_0.4X_120KV_8W_Tomo_AreaA_Recon.2.thresholded	0.376006	1.13E+09	3.01E+09	15191	40401	46
sample1_0.4X_120KV_8W_Tomo_AreaA_Recon.2.thresholded	0.373184	1.12E+09	3.01E+09	15077	40401	47
sample1_0.4X_120KV_8W_Tomo_AreaA_Recon.2.thresholded	0.371352	1.12E+09	3.01E+09	15003	40401	48
sample1_0.4X_120KV_8W_Tomo_AreaA_Recon.2.thresholded	0.368308	1.11E+09	3.01E+09	14880	40401	49
sample1_0.4X_120KV_8W_Tomo_AreaA_Recon.2.thresholded	0.36113	1.09E+09	3.01E+09	14590	40401	50
sample1_0.4X_120KV_8W_Tomo_AreaA_Recon.2.thresholded	0.36306	1.09E+09	3.01E+09	14668	40401	51
sample1_0.4X_120KV_8W_Tomo_AreaA_Recon.2.thresholded	0.366798	1.10E+09	3.01E+09	14819	40401	52
sample1_0.4X_120KV_8W_Tomo_AreaA_Recon.2.thresholded	0.370882	1.11E+09	3.01E+09	14984	40401	53
sample1_0.4X_120KV_8W_Tomo_AreaA_Recon.2.thresholded	0.371699	1.12E+09	3.01E+09	15017	40401	54
sample1_0.4X_120KV_8W_Tomo_AreaA_Recon.2.thresholded	0.374446	1.13E+09	3.01E+09	15128	40401	55
sample1_0.4X_120KV_8W_Tomo_AreaA_Recon.2.thresholded	0.37358	1.12E+09	3.01E+09	15093	40401	56
sample1_0.4X_120KV_8W_Tomo_AreaA_Recon.2.thresholded	0.370387	1.11E+09	3.01E+09	14964	40401	57
sample1_0.4X_120KV_8W_Tomo_AreaA_Recon.2.thresholded	0.367045	1.10E+09	3.01E+09	14829	40401	58
sample1_0.4X_120KV_8W_Tomo_AreaA_Recon.2.thresholded	0.367194	1.10E+09	3.01E+09	14835	40401	59
sample1_0.4X_120KV_8W_Tomo_AreaA_Recon.2.thresholded	0.37254	1.12E+09	3.01E+09	15051	40401	60
sample1_0.4X_120KV_8W_Tomo_AreaA_Recon.2.thresholded	0.374223	1.12E+09	3.01E+09	15119	40401	61
sample1_0.4X_120KV_8W_Tomo_AreaA_Recon.2.thresholded	0.375733	1.13E+09	3.01E+09	15180	40401	62
sample1_0.4X_120KV_8W_Tomo_AreaA_Recon.2.thresholded	0.377515	1.13E+09	3.01E+09	15252	40401	63
sample1_0.4X_120KV_8W_Tomo_AreaA_Recon.2.thresholded	0.376971	1.13E+09	3.01E+09	15230	40401	64
sample1_0.4X_120KV_8W_Tomo_AreaA_Recon.2.thresholded	0.370337	1.11E+09	3.01E+09	14962	40401	65
sample1_0.4X_120KV_8W_Tomo_AreaA_Recon.2.thresholded	0.370115	1.11E+09	3.01E+09	14953	40401	66
sample1_0.4X_120KV_8W_Tomo_AreaA_Recon.2.thresholded	0.373011	1.12E+09	3.01E+09	15070	40401	67
sample1_0.4X_120KV_8W_Tomo_AreaA_Recon.2.thresholded	0.379496	1.14E+09	3.01E+09	15332	40401	68
sample1_0.4X_120KV_8W_Tomo_AreaA_Recon.2.thresholded	0.384	1.15E+09	3.01E+09	15514	40401	69
sample1_0.4X_120KV_8W_Tomo_AreaA_Recon.2.thresholded	0.380956	1.14E+09	3.01E+09	15391	40401	70
sample1_0.4X_120KV_8W_Tomo_AreaA_Recon.2.thresholded	0.378382	1.14E+09	3.01E+09	15287	40401	71
sample1_0.4X_120KV_8W_Tomo_AreaA_Recon.2.thresholded	0.376352	1.13E+09	3.01E+09	15205	40401	72
sample1_0.4X_120KV_8W_Tomo_AreaA_Recon.2.thresholded	0.372986	1.12E+09	3.01E+09	15069	40401	73
sample1_0.4X_120KV_8W_Tomo_AreaA_Recon.2.thresholded	0.373902	1.12E+09	3.01E+09	15106	40401	74
sample1_0.4X_120KV_8W_Tomo_AreaA_Recon.2.thresholded	0.373852	1.12E+09	3.01E+09	15104	40401	75
sample1_0.4X_120KV_8W_Tomo_AreaA_Recon.2.thresholded	0.376179	1.13E+09	3.01E+09	15198	40401	76
sample1_0.4X_120KV_8W_Tomo_AreaA_Recon.2.thresholded	0.37806	1.14E+09	3.01E+09	15274	40401	77
sample1_0.4X_120KV_8W_Tomo_AreaA_Recon.2.thresholded	0.373803	1.12E+09	3.01E+09	15102	40401	78
sample1_0.4X_120KV_8W_Tomo_AreaA_Recon.2.thresholded	0.372516	1.12E+09	3.01E+09	15050	40401	79
sample1_0.4X_120KV_8W_Tomo_AreaA_Recon.2.thresholded	0.37306	1.12E+09	3.01E+09	15072	40401	80
sample1_0.4X_120KV_8W_Tomo_AreaA_Recon.2.thresholded	0.372689	1.12E+09	3.01E+09	15057	40401	81
sample1_0.4X_120KV_8W_Tomo_AreaA_Recon.2.thresholded	0.371748	1.12E+09	3.01E+09	15019	40401	82
sample1_0.4X_120KV_8W_Tomo_AreaA_Recon.2.thresholded	0.369174	1.11E+09	3.01E+09	14915	40401	83
sample1_0.4X_120KV_8W_Tomo_AreaA_Recon.2.thresholded	0.370931	1.11E+09	3.01E+09	14986	40401	84
sample1_0.4X_120KV_8W_Tomo_AreaA_Recon.2.thresholded	0.375015	1.13E+09	3.01E+09	15151	40401	85
sample1_0.4X_120KV_8W_Tomo_AreaA_Recon.2.thresholded	0.377961	1.14E+09	3.01E+09	15270	40401	86
sample1_0.4X_120KV_8W_Tomo_AreaA_Recon.2.thresholded	0.380535	1.14E+09	3.01E+09	15374	40401	87
sample1_0.4X_120KV_8W_Tomo_AreaA_Recon.2.thresholded	0.376303	1.13E+09	3.01E+09	15203	40401	88
sample1_0.4X_120KV_8W_Tomo_AreaA_Recon.2.thresholded	0.374694	1.13E+09	3.01E+09	15138	40401	89
sample1_0.4X_120KV_8W_Tomo_AreaA_Recon.2.thresholded	0.373951	1.12E+09	3.01E+09	15108	40401	90
sample1_0.4X_120KV_8W_Tomo_AreaA_Recon.2.thresholded	0.374248	1.12E+09	3.01E+09	15120	40401	91
sample1_0.4X_120KV_8W_Tomo_AreaA_Recon.2.thresholded	0.375634	1.13E+09	3.01E+09	15176	40401	92
sample1_0.4X_120KV_8W_Tomo_AreaA_Recon.2.thresholded	0.379545	1.14E+09	3.01E+09	15334	40401	93
sample1_0.4X_120KV_8W_Tomo_AreaA_Recon.2.thresholded	0.379991	1.14E+09	3.01E+09	15352	40401	94
sample1_0.4X_120KV_8W_Tomo_AreaA_Recon.2.thresholded	0.386005	1.16E+09	3.01E+09	15595	40401	95
sample1_0.4X_120KV_8W_Tomo_AreaA_Recon.2.thresholded	0.395758	1.19E+09	3.01E+09	15989	40401	96
sample1_0.4X_120KV_8W_Tomo_AreaA_Recon.2.thresholded	0.398876	1.20E+09	3.01E+09	16115	40401	97
sample1_0.4X_120KV_8W_Tomo_AreaA_Recon.2.thresholded	0.396525	1.19E+09	3.01E+09	16020	40401	98
sample1_0.4X_120KV_8W_Tomo_AreaA_Recon.2.thresholded	0.389223	1.17E+09	3.01E+09	15725	40401	99
sample1_0.4X_120KV_8W_Tomo_AreaA_Recon.2.thresholded	0.379595	1.14E+09	3.01E+09	15336	40401	100
sample1_0.4X_120KV_8W_Tomo_AreaA_Recon.2.thresholded	0.376575	1.13E+09	3.01E+09	15214	40401	101
sample1_0.4X_120KV_8W_Tomo_AreaA_Recon.2.thresholded	0.376674	1.13E+09	3.01E+09	15218	40401	102
sample1_0.4X_120KV_8W_Tomo_AreaA_Recon.2.thresholded	0.378629	1.14E+09	3.01E+09	15297	40401	103
sample1_0.4X_120KV_8W_Tomo_AreaA_Recon.2.thresholded	0.379322	1.14E+09	3.01E+09	15325	40401	104
sample1_0.4X_120KV_8W_Tomo_AreaA_Recon.2.thresholded	0.379397	1.14E+09	3.01E+09	15328	40401	105
sample1_0.4X_120KV_8W_Tomo_AreaA_Recon.2.thresholded	0.378654	1.14E+09	3.01E+09	15298	40401	106
sample1_0.4X_120KV_8W_Tomo_AreaA_Recon.2.thresholded	0.377664	1.13E+09	3.01E+09	15258	40401	107
sample1_0.4X_120KV_8W_Tomo_AreaA_Recon.2.thresholded	0.378852	1.14E+09	3.01E+09	15306	40401	108
sample1_0.4X_120KV_8W_Tomo_AreaA_Recon.2.thresholded	0.382392	1.15E+09	3.01E+09	15449	40401	109
sample1_0.4X_120KV_8W_Tomo_AreaA_Recon.2.thresholded	0.381723	1.15E+09	3.01E+09	15422	40401	110
sample1_0.4X_120KV_8W_Tomo_AreaA_Recon.2.thresholded	0.37806	1.14E+09	3.01E+09	15274	40401	111
sample1_0.4X_120KV_8W_Tomo_AreaA_Recon.2.thresholded	0.380337	1.14E+09	3.01E+09	15366	40401	112
sample1_0.4X_120KV_8W_Tomo_AreaA_Recon.2.thresholded	0.385535	1.16E+09	3.01E+09	15576	40401	113
sample1_0.4X_120KV_8W_Tomo_AreaA_Recon.2.thresholded	0.385906	1.16E+09	3.01E+09	15591	40401	114
sample1_0.4X_120KV_8W_Tomo_AreaA_Recon.2.thresholded	0.38259	1.15E+09	3.01E+09	15457	40401	115
sample1_0.4X_120KV_8W_Tomo_AreaA_Recon.2.thresholded	0.378555	1.14E+09	3.01E+09	15294	40401	116
sample1_0.4X_120KV_8W_Tomo_AreaA_Recon.2.thresholded	0.379966	1.14E+09	3.01E+09	15351	40401	117
sample1_0.4X_120KV_8W_Tomo_AreaA_Recon.2.thresholded	0.384471	1.16E+09	3.01E+09	15533	40401	118
sample1_0.4X_120KV_8W_Tomo_AreaA_Recon.2.thresholded	0.38702	1.16E+09	3.01E+09	15636	40401	119
sample1_0.4X_120KV_8W_Tomo_AreaA_Recon.2.thresholded	0.389248	1.17E+09	3.01E+09	15726	40401	120
sample1_0.4X_120KV_8W_Tomo_AreaA_Recon.2.thresholded	0.392243	1.18E+09	3.01E+09	15847	40401	121
sample1_0.4X_120KV_8W_Tomo_AreaA_Recon.2.thresholded	0.393827	1.18E+09	3.01E+09	15911	40401	122
sample1_0.4X_120KV_8W_Tomo_AreaA_Recon.2.thresholded	0.391946	1.18E+09	3.01E+09	15835	40401	123
sample1_0.4X_120KV_8W_Tomo_AreaA_Recon.2.thresholded	0.391253	1.18E+09	3.01E+09	15807	40401	124
sample1_0.4X_120KV_8W_Tomo_AreaA_Recon.2.thresholded	0.389594	1.17E+09	3.01E+09	15740	40401	125
sample1_0.4X_120KV_8W_Tomo_AreaA_Recon.2.thresholded	0.391599	1.18E+09	3.01E+09	15821	40401	126
sample1_0.4X_120KV_8W_Tomo_AreaA_Recon.2.thresholded	0.389718	1.17E+09	3.01E+09	15745	40401	127
sample1_0.4X_120KV_8W_Tomo_AreaA_Recon.2.thresholded	0.391228	1.18E+09	3.01E+09	15806	40401	128
sample1_0.4X_120KV_8W_Tomo_AreaA_Recon.2.thresholded	0.389322	1.17E+09	3.01E+09	15729	40401	129
sample1_0.4X_120KV_8W_Tomo_AreaA_Recon.2.thresholded	0.393852	1.18E+09	3.01E+09	15912	40401	130
sample1_0.4X_120KV_8W_Tomo_AreaA_Recon.2.thresholded	0.397688	1.20E+09	3.01E+09	16067	40401	131
sample1_0.4X_120KV_8W_Tomo_AreaA_Recon.2.thresholded	0.39504	1.19E+09	3.01E+09	15960	40401	132
sample1_0.4X_120KV_8W_Tomo_AreaA_Recon.2.thresholded	0.395337	1.19E+09	3.01E+09	15972	40401	133
sample1_0.4X_120KV_8W_Tomo_AreaA_Recon.2.thresholded	0.399718	1.20E+09	3.01E+09	16149	40401	134
sample1_0.4X_120KV_8W_Tomo_AreaA_Recon.2.thresholded	0.402441	1.21E+09	3.01E+09	16259	40401	135
sample1_0.4X_120KV_8W_Tomo_AreaA_Recon.2.thresholded	0.403629	1.21E+09	3.01E+09	16307	40401	136
sample1_0.4X_120KV_8W_Tomo_AreaA_Recon.2.thresholded	0.402342	1.21E+09	3.01E+09	16255	40401	137
sample1_0.4X_120KV_8W_Tomo_AreaA_Recon.2.thresholded	0.401376	1.21E+09	3.01E+09	16216	40401	138
sample1_0.4X_120KV_8W_Tomo_AreaA_Recon.2.thresholded	0.397886	1.20E+09	3.01E+09	16075	40401	139
sample1_0.4X_120KV_8W_Tomo_AreaA_Recon.2.thresholded	0.395114	1.19E+09	3.01E+09	15963	40401	140
sample1_0.4X_120KV_8W_Tomo_AreaA_Recon.2.thresholded	0.396104	1.19E+09	3.01E+09	16003	40401	141
sample1_0.4X_120KV_8W_Tomo_AreaA_Recon.2.thresholded	0.397416	1.19E+09	3.01E+09	16056	40401	142
sample1_0.4X_120KV_8W_Tomo_AreaA_Recon.2.thresholded	0.396253	1.19E+09	3.01E+09	16009	40401	143
sample1_0.4X_120KV_8W_Tomo_AreaA_Recon.2.thresholded	0.400114	1.20E+09	3.01E+09	16165	40401	144
sample1_0.4X_120KV_8W_Tomo_AreaA_Recon.2.thresholded	0.400436	1.20E+09	3.01E+09	16178	40401	145
sample1_0.4X_120KV_8W_Tomo_AreaA_Recon.2.thresholded	0.400634	1.20E+09	3.01E+09	16186	40401	146
sample1_0.4X_120KV_8W_Tomo_AreaA_Recon.2.thresholded	0.400436	1.20E+09	3.01E+09	16178	40401	147
sample1_0.4X_120KV_8W_Tomo_AreaA_Recon.2.thresholded	0.405708	1.22E+09	3.01E+09	16391	40401	148
sample1_0.4X_120KV_8W_Tomo_AreaA_Recon.2.thresholded	0.408034	1.23E+09	3.01E+09	16485	40401	149
sample1_0.4X_120KV_8W_Tomo_AreaA_Recon.2.thresholded	0.407143	1.22E+09	3.01E+09	16449	40401	150
sample1_0.4X_120KV_8W_Tomo_AreaA_Recon.2.thresholded	0.404322	1.22E+09	3.01E+09	16335	40401	151
sample1_0.4X_120KV_8W_Tomo_AreaA_Recon.2.thresholded	0.403084	1.21E+09	3.01E+09	16285	40401	152
sample1_0.4X_120KV_8W_Tomo_AreaA_Recon.2.thresholded	0.403431	1.21E+09	3.01E+09	16299	40401	153
sample1_0.4X_120KV_8W_Tomo_AreaA_Recon.2.thresholded	0.404	1.21E+09	3.01E+09	16322	40401	154
sample1_0.4X_120KV_8W_Tomo_AreaA_Recon.2.thresholded	0.403059	1.21E+09	3.01E+09	16284	40401	155
sample1_0.4X_120KV_8W_Tomo_AreaA_Recon.2.thresholded	0.402886	1.21E+09	3.01E+09	16277	40401	156
sample1_0.4X_120KV_8W_Tomo_AreaA_Recon.2.thresholded	0.405188	1.22E+09	3.01E+09	16370	40401	157
sample1_0.4X_120KV_8W_Tomo_AreaA_Recon.2.thresholded	0.406871	1.22E+09	3.01E+09	16438	40401	158
sample1_0.4X_120KV_8W_Tomo_AreaA_Recon.2.thresholded	0.411896	1.24E+09	3.01E+09	16641	40401	159
sample1_0.4X_120KV_8W_Tomo_AreaA_Recon.2.thresholded	0.417465	1.25E+09	3.01E+09	16866	40401	160
sample1_0.4X_120KV_8W_Tomo_AreaA_Recon.2.thresholded	0.418455	1.26E+09	3.01E+09	16906	40401	161
sample1_0.4X_120KV_8W_Tomo_AreaA_Recon.2.thresholded	0.415212	1.25E+09	3.01E+09	16775	40401	162
sample1_0.4X_120KV_8W_Tomo_AreaA_Recon.2.thresholded	0.413678	1.24E+09	3.01E+09	16713	40401	163
sample1_0.4X_120KV_8W_Tomo_AreaA_Recon.2.thresholded	0.412143	1.24E+09	3.01E+09	16651	40401	164
sample1_0.4X_120KV_8W_Tomo_AreaA_Recon.2.thresholded	0.415683	1.25E+09	3.01E+09	16794	40401	165
sample1_0.4X_120KV_8W_Tomo_AreaA_Recon.2.thresholded	0.413901	1.24E+09	3.01E+09	16722	40401	166
sample1_0.4X_120KV_8W_Tomo_AreaA_Recon.2.thresholded	0.409124	1.23E+09	3.01E+09	16529	40401	167
sample1_0.4X_120KV_8W_Tomo_AreaA_Recon.2.thresholded	0.413381	1.24E+09	3.01E+09	16701	40401	168
sample1_0.4X_120KV_8W_Tomo_AreaA_Recon.2.thresholded	0.418059	1.26E+09	3.01E+09	16890	40401	169
sample1_0.4X_120KV_8W_Tomo_AreaA_Recon.2.thresholded	0.417019	1.25E+09	3.01E+09	16848	40401	170
sample1_0.4X_120KV_8W_Tomo_AreaA_Recon.2.thresholded	0.415906	1.25E+09	3.01E+09	16803	40401	171
sample1_0.4X_120KV_8W_Tomo_AreaA_Recon.2.thresholded	0.41499	1.25E+09	3.01E+09	16766	40401	172
sample1_0.4X_120KV_8W_Tomo_AreaA_Recon.2.thresholded	0.413257	1.24E+09	3.01E+09	16696	40401	173
sample1_0.4X_120KV_8W_Tomo_AreaA_Recon.2.thresholded	0.412663	1.24E+09	3.01E+09	16672	40401	174
sample1_0.4X_120KV_8W_Tomo_AreaA_Recon.2.thresholded	0.410955	1.23E+09	3.01E+09	16603	40401	175
sample1_0.4X_120KV_8W_Tomo_AreaA_Recon.2.thresholded	0.40551	1.22E+09	3.01E+09	16383	40401	176
sample1_0.4X_120KV_8W_Tomo_AreaA_Recon.2.thresholded	0.409619	1.23E+09	3.01E+09	16549	40401	177
sample1_0.4X_120KV_8W_Tomo_AreaA_Recon.2.thresholded	0.407465	1.22E+09	3.01E+09	16462	40401	178
sample1_0.4X_120KV_8W_Tomo_AreaA_Recon.2.thresholded	0.406426	1.22E+09	3.01E+09	16420	40401	179
sample1_0.4X_120KV_8W_Tomo_AreaA_Recon.2.thresholded	0.404247	1.21E+09	3.01E+09	16332	40401	180
sample1_0.4X_120KV_8W_Tomo_AreaA_Recon.2.thresholded	0.407589	1.22E+09	3.01E+09	16467	40401	181
sample1_0.4X_120KV_8W_Tomo_AreaA_Recon.2.thresholded	0.405931	1.22E+09	3.01E+09	16400	40401	182
sample1_0.4X_120KV_8W_Tomo_AreaA_Recon.2.thresholded	0.401995	1.21E+09	3.01E+09	16241	40401	183
sample1_0.4X_120KV_8W_Tomo_AreaA_Recon.2.thresholded	0.406376	1.22E+09	3.01E+09	16418	40401	184
sample1_0.4X_120KV_8W_Tomo_AreaA_Recon.2.thresholded	0.416623	1.25E+09	3.01E+09	16832	40401	185
sample1_0.4X_120KV_8W_Tomo_AreaA_Recon.2.thresholded	0.419049	1.26E+09	3.01E+09	16930	40401	186
sample1_0.4X_120KV_8W_Tomo_AreaA_Recon.2.thresholded	0.422044	1.27E+09	3.01E+09	17051	40401	187
sample1_0.4X_120KV_8W_Tomo_AreaA_Recon.2.thresholded	0.420485	1.26E+09	3.01E+09	16988	40401	188
sample1_0.4X_120KV_8W_Tomo_AreaA_Recon.2.thresholded	0.415312	1.25E+09	3.01E+09	16779	40401	189
sample1_0.4X_120KV_8W_Tomo_AreaA_Recon.2.thresholded	0.416896	1.25E+09	3.01E+09	16843	40401	190
sample1_0.4X_120KV_8W_Tomo_AreaA_Recon.2.thresholded	0.416648	1.25E+09	3.01E+09	16833	40401	191
sample1_0.4X_120KV_8W_Tomo_AreaA_Recon.2.thresholded	0.420485	1.26E+09	3.01E+09	16988	40401	192
sample1_0.4X_120KV_8W_Tomo_AreaA_Recon.2.thresholded	0.422118	1.27E+09	3.01E+09	17054	40401	193
sample1_0.4X_120KV_8W_Tomo_AreaA_Recon.2.thresholded	0.418777	1.26E+09	3.01E+09	16919	40401	194
sample1_0.4X_120KV_8W_Tomo_AreaA_Recon.2.thresholded	0.420782	1.26E+09	3.01E+09	17000	40401	195
sample1_0.4X_120KV_8W_Tomo_AreaA_Recon.2.thresholded	0.426821	1.28E+09	3.01E+09	17244	40401	196
sample1_0.4X_120KV_8W_Tomo_AreaA_Recon.2.thresholded	0.431648	1.30E+09	3.01E+09	17439	40401	197
sample1_0.4X_120KV_8W_Tomo_AreaA_Recon.2.thresholded	0.438058	1.32E+09	3.01E+09	17698	40401	198
sample1_0.4X_120KV_8W_Tomo_AreaA_Recon.2.thresholded	0.438306	1.32E+09	3.01E+09	17708	40401	199
sample1_0.4X_120KV_8W_Tomo_AreaA_Recon.2.thresholded	0.441029	1.33E+09	3.01E+09	17818	40401	200
