# Supplementary material for: Identification and extraction of cementation patterns in sand modified by MICP: New insights at the pore scale
Source: PLoS One. 2024 Mar 21;19(3):e0296437. doi: 10.1371/journal.pone.0296437 (PMC10956867; doi:10.1371/journal.pone.0296437)
Supplement: S1 Data — (ZIP) [file pone.0296437.s001.zip › SI-Data/Data aggregation/unbiomineralization sample/3D unbiomineralization sample/hydraulic conductivity sample1_0.4X_120KV_8W_Tomo_AreaA_Recon.2.KTensor.Error.Spreadsheet2.csv]

1	1
2	1
3	1
4	1
5	1
6	1
7	1.00791
8	1.03179
9	1.05445
10	1.07803
11	1.09894
12	1.12286
13	1.14963
14	1.17027
15	1.18329
16	1.18713
17	1.19902
18	1.21388
19	1.22158
20	1.22217
21	1.21598
22	1.20345
23	1.18493
24	1.16061
25	1.13054
26	1.09469
27	1.05305
28	1.02823
29	1.00769
30	0.984028
31	0.957115
32	0.929408
33	0.908591
34	0.88473
35	0.858051
36	0.850773
37	0.843874
38	0.834566
39	0.823023
40	0.80942
41	0.793923
42	0.776686
43	0.757847
44	0.737528
45	0.71583
46	0.692839
47	0.668624
48	0.647649
49	0.632044
50	0.615678
51	0.598651
52	0.581054
53	0.562968
54	0.544471
55	0.525636
56	0.506535
57	0.487241
58	0.467826
59	0.448368
60	0.428947
61	0.409647
62	0.390553
63	0.371754
64	0.353336
65	0.335382
66	0.327485
67	0.323168
68	0.318219
69	0.315455
70	0.316973
71	0.317157
72	0.316042
73	0.313681
74	0.310146
75	0.30552
76	0.299898
77	0.293377
78	0.286062
79	0.278055
80	0.269461
81	0.260378
82	0.250905
83	0.241135
84	0.231157
85	0.221056
86	0.215491
87	0.210884
88	0.208451
89	0.205786
90	0.202708
91	0.199242
92	0.195418
93	0.191265
94	0.190634
95	0.191062
96	0.19131
97	0.191361
98	0.191203
99	0.190824
100	0.190215
101	0.18937
102	0.188287
103	0.186964
104	0.185403
105	0.183608
106	0.181584
107	0.17941
108	0.177291
109	0.174935
110	0.172355
111	0.169565
112	0.166582
113	0.163422
114	0.160104
115	0.156648
116	0.153074
117	0.149401
118	0.146486
119	0.147905
120	0.149085
121	0.150033
122	0.150758
123	0.151272
124	0.151586
125	0.151713
126	0.151666
127	0.15146
128	0.151109
129	0.150626
130	0.150026
131	0.14932
132	0.148522
133	0.147642
134	0.146691
135	0.145677
136	0.14461
137	0.143495
138	0.142338
139	0.141146
140	0.13992
141	0.138666
142	0.137384
143	0.136077
144	0.134747
145	0.133395
146	0.132021
147	0.130627
148	0.129212
149	0.127779
150	0.126328
151	0.12486
152	0.123376
153	0.121878
154	0.120369
155	0.118849
156	0.11732
157	0.115786
158	0.114248
159	0.11271
160	0.111172
161	0.109638
162	0.10811
163	0.10659
164	0.10508
165	0.103583
166	0.102099
167	0.100631
168	0.0991794
169	0.0977455
170	0.0963302
171	0.0949341
172	0.0935578
173	0.0922014
174	0.0908651
175	0.0895489
176	0.0882527
177	0.0869762
178	0.085719
179	0.0844809
180	0.0832613
181	0.0820599
182	0.0808763
183	0.07971
184	0.0787613
185	0.0779927
186	0.0772291
187	0.0764705
188	0.0757171
189	0.0749691
190	0.0742265
191	0.0734895
192	0.0727581
193	0.0720325
194	0.0713126
195	0.0705984
196	0.06989
197	0.0691872
198	0.0684899
199	0.0677981
200	0.0671116
201	0.0664303
202	0.0657541
203	0.0650828
204	0.0644165
205	0.0637549
206	0.063098
207	0.0624458
208	0.0617984
209	0.0611557
210	0.0605179
211	0.0598849
212	0.0592571
213	0.0586345
214	0.0580172
215	0.0574056
216	0.0567999
217	0.0562001
218	0.0556067
219	0.0550197
220	0.0544394
221	0.0538661
222	0.0532998
223	0.0527408
224	0.0521891
225	0.051645
226	0.0511084
227	0.0505795
228	0.0500583
229	0.0495448
230	0.049039
231	0.0485409
232	0.0480504
233	0.0475674
234	0.0470918
235	0.0466236
236	0.0461626
237	0.0457086
238	0.0453579
239	0.04504
240	0.0447289
241	0.0444243
242	0.0441261
243	0.0438338
244	0.0435472
245	0.0432659
246	0.0429899
247	0.0427186
248	0.042452
249	0.0421897
250	0.0419315
251	0.0416771
252	0.0414263
253	0.0411788
254	0.0409344
255	0.0406929
256	0.0404541
257	0.0402177
258	0.0399835
259	0.0397513
260	0.0395209
261	0.039292
262	0.0390646
263	0.0388383
264	0.0386131
265	0.0383888
266	0.0381651
267	0.0379421
268	0.0377194
269	0.0374971
270	0.037275
271	0.037053
272	0.036831
273	0.0366091
274	0.036387
275	0.0361649
276	0.0359427
277	0.0357203
278	0.0354979
279	0.0352753
280	0.0350527
281	0.03483
282	0.0346074
283	0.0343849
284	0.0341624
285	0.0339402
286	0.0337183
287	0.0334966
288	0.0332754
289	0.0330547
290	0.0328346
291	0.0326151
292	0.0323963
293	0.0321783
294	0.0319611
295	0.0317449
296	0.0315297
297	0.0313155
298	0.0311025
299	0.0308905
300	0.0306798
301	0.0304704
302	0.0302808
303	0.0301375
304	0.0299945
305	0.029852
306	0.02971
307	0.0295683
308	0.0294272
309	0.0292865
310	0.0291463
311	0.0290065
312	0.0288673
313	0.0287285
314	0.0285903
315	0.0284525
316	0.0283153
317	0.0281786
318	0.0280425
319	0.0279069
320	0.0277718
321	0.0276373
322	0.0275033
323	0.02737
324	0.0272372
325	0.0271049
326	0.0269733
327	0.0268422
328	0.0267118
329	0.0265819
330	0.0264527
331	0.026324
332	0.0261959
333	0.0260685
334	0.0259417
335	0.0258155
336	0.0256899
337	0.0255649
338	0.0254405
339	0.0253168
340	0.0251937
341	0.0250712
342	0.0249493
343	0.0248281
344	0.0247074
345	0.0245874
346	0.024468
347	0.0243493
348	0.0242311
349	0.0241136
350	0.0239966
351	0.0238803
352	0.0237646
353	0.0236495
354	0.023535
355	0.0234211
356	0.0233078
357	0.0231951
358	0.023083
359	0.0229714
360	0.0228605
361	0.0227502
362	0.0226404
363	0.0225312
364	0.0224226
365	0.0223145
366	0.0222071
367	0.0221002
368	0.0219938
369	0.021888
370	0.0217828
371	0.0216782
372	0.0215741
373	0.0214705
374	0.0213675
375	0.021265
376	0.0211631
377	0.0210617
378	0.0209609
379	0.0208605
380	0.0207608
381	0.0206615
382	0.0205628
383	0.0204646
384	0.0203669
385	0.0202698
386	0.0201731
387	0.020077
388	0.0199814
389	0.0198863
390	0.0197917
391	0.0196976
392	0.0196041
393	0.019511
394	0.0194184
395	0.0193263
396	0.0192347
397	0.0191436
398	0.019053
399	0.0189629
400	0.0188733
401	0.0187842
402	0.0186955
403	0.0186073
404	0.0185196
405	0.0184324
406	0.0183456
407	0.0182594
408	0.0181736
409	0.0180882
410	0.0180033
411	0.0179189
412	0.0178349
413	0.0177514
414	0.0176684
415	0.0175858
416	0.0175037
417	0.017422
418	0.0173407
419	0.01726
420	0.0171796
421	0.0170997
422	0.0170202
423	0.0169412
424	0.0168626
425	0.0167844
426	0.0167067
427	0.0166293
428	0.0165525
429	0.016476
430	0.0164
431	0.0163243
432	0.0162491
433	0.0161743
434	0.0160999
435	0.016026
436	0.0159524
437	0.0158793
438	0.0158065
439	0.0157342
440	0.0156622
441	0.0155907
442	0.0155195
443	0.0154487
444	0.0153784
445	0.0153084
446	0.0152388
447	0.0151696
448	0.0151008
449	0.0150323
450	0.0149642
451	0.0148965
452	0.0148292
453	0.0147623
454	0.0146957
455	0.0146295
456	0.0145637
457	0.0144982
458	0.0144331
459	0.0143683
460	0.0143039
461	0.0142399
462	0.0141762
463	0.0141129
464	0.0140499
465	0.0139873
466	0.013925
467	0.013863
468	0.0138014
469	0.0137402
470	0.0136793
471	0.0136187
472	0.0135584
473	0.0134985
474	0.0134389
475	0.0133797
476	0.0133207
477	0.0132621
478	0.0132039
479	0.0131459
480	0.0130883
481	0.0130309
482	0.0129739
483	0.0129172
484	0.0128608
485	0.0128048
486	0.012749
487	0.0126936
488	0.0126384
489	0.0125836
490	0.012529
491	0.0124748
492	0.0124208
493	0.0123672
494	0.0123138
495	0.0122607
496	0.012208
497	0.0121555
498	0.0121033
499	0.0120513
500	0.0119997
501	0.0119484
502	0.0118973
503	0.0118465
504	0.011796
505	0.0117458
506	0.0116958
507	0.0116461
508	0.0115967
509	0.0115475
510	0.0114986
511	0.01145
512	0.0114017
513	0.0113536
514	0.0113057
515	0.0112581
516	0.0112108
517	0.0111638
518	0.011117
519	0.0110704
520	0.0110241
521	0.010978
522	0.0109322
523	0.0108867
524	0.0108483
525	0.0108265
526	0.0108049
527	0.0107832
528	0.0107617
529	0.0107402
530	0.0107188
531	0.0106974
532	0.0106762
533	0.0106549
534	0.0106338
535	0.0106127
536	0.0105917
537	0.0105708
538	0.0105499
539	0.0105291
540	0.0105083
541	0.0104877
542	0.010467
543	0.0104465
544	0.010426
545	0.0104056
546	0.0103852
547	0.0103649
548	0.0103447
549	0.0103245
550	0.0103044
551	0.0102844
552	0.0102644
553	0.0102445
554	0.0102246
555	0.0102048
556	0.0101851
557	0.0101654
558	0.0101458
559	0.0101263
560	0.0101068
561	0.0100873
562	0.010068
563	0.0100486
564	0.0100294
565	0.0100102
566	0.00999105
567	0.00997196
568	0.00995294
569	0.00993398
570	0.00991507
571	0.00989622
572	0.00987742
573	0.00985868
574	0.00984
575	0.00982138
576	0.00980281
577	0.0097843
578	0.00976584
579	0.00974744
580	0.00972909
581	0.0097108
582	0.00969256
583	0.00967437
584	0.00965625
585	0.00963817
586	0.00962015
587	0.00960218
588	0.00958426
589	0.0095664
590	0.00954859
591	0.00953084
592	0.00951313
593	0.00949548
594	0.00947788
595	0.00946033
596	0.00944284
597	0.00942539
598	0.009408
599	0.00939065
600	0.00937336
601	0.00935612
602	0.00933893
603	0.00932178
604	0.00930469
605	0.00928765
606	0.00927066
607	0.00925371
608	0.00923682
609	0.00921997
610	0.00920318
611	0.00918643
612	0.00916973
613	0.00915308
614	0.00913647
615	0.00911992
616	0.00910341
617	0.00908695
618	0.00907053
619	0.00905417
620	0.00903785
621	0.00902157
622	0.00900535
623	0.00898917
624	0.00897303
625	0.00895695
626	0.0089409
627	0.00892491
628	0.00890895
629	0.00889305
630	0.00887719
631	0.00886137
632	0.0088456
633	0.00882987
634	0.00881419
635	0.00879855
636	0.00878296
637	0.00876741
638	0.0087519
639	0.00873644
640	0.00872102
641	0.00870564
642	0.00869031
643	0.00867502
644	0.00865977
645	0.00864456
646	0.0086294
647	0.00861428
648	0.0085992
649	0.00858417
650	0.00856917
651	0.00855422
652	0.00853931
653	0.00852444
654	0.00850961
655	0.00849482
656	0.00848007
657	0.00846536
658	0.0084507
659	0.00843607
660	0.00842149
661	0.00840694
662	0.00839244
663	0.00837797
664	0.00836355
665	0.00834916
666	0.00833481
667	0.00832051
668	0.00830624
669	0.00829201
670	0.00827782
671	0.00826367
672	0.00824955
673	0.00823548
674	0.00822144
675	0.00820744
676	0.00819348
677	0.00817956
678	0.00816568
679	0.00815183
680	0.00813802
681	0.00812425
682	0.00811051
683	0.00809681
684	0.00808315
685	0.00806953
686	0.00805594
687	0.00804239
688	0.00802887
689	0.00801539
690	0.00800195
691	0.00798854
692	0.00797517
693	0.00796184
694	0.00794854
695	0.00793527
696	0.00792204
697	0.00790885
698	0.00789569
699	0.00788257
700	0.00786948
701	0.00785643
702	0.00784341
703	0.00783042
704	0.00781747
705	0.00780456
706	0.00779168
707	0.00777883
708	0.00776601
709	0.00775323
710	0.00774049
711	0.00772777
712	0.0077151
713	0.00770245
714	0.00768984
715	0.00767726
716	0.00766471
717	0.0076522
718	0.00763971
719	0.00762727
720	0.00761485
721	0.00760247
722	0.00759011
723	0.0075778
724	0.00756551
725	0.00755325
726	0.00754103
727	0.00752884
728	0.00751668
729	0.00750455
730	0.00749245
731	0.00748039
732	0.00746835
733	0.00745635
734	0.00744438
735	0.00743244
736	0.00742052
737	0.00740864
738	0.00739679
739	0.00738498
740	0.00737319
741	0.00736143
742	0.0073497
743	0.007338
744	0.00732633
745	0.0073147
746	0.00730309
747	0.00729151
748	0.00727996
749	0.00726844
750	0.00725695
751	0.00725221
752	0.00724765
753	0.00724308
754	0.0072385
755	0.00723392
756	0.00722933
757	0.00722473
758	0.00722012
759	0.0072155
760	0.00721088
761	0.00720625
762	0.00720161
763	0.00719696
764	0.00719231
765	0.00718765
766	0.00718298
767	0.00717831
768	0.00717363
769	0.00716894
770	0.00716424
771	0.00715954
772	0.00715483
773	0.00715011
774	0.00714539
775	0.00714066
776	0.00713592
777	0.00713118
778	0.00712643
779	0.00712168
780	0.00711691
781	0.00711215
782	0.00710737
783	0.00710259
784	0.0070978
785	0.00709301
786	0.00708821
787	0.00708341
788	0.0070786
789	0.00707378
790	0.00706896
791	0.00706413
792	0.0070593
793	0.00705446
794	0.00704961
795	0.00704476
796	0.00703991
797	0.00703504
798	0.00703018
799	0.00702531
800	0.00702043
801	0.00701555
802	0.00701066
803	0.00700577
804	0.00700087
805	0.00699597
806	0.00699106
807	0.00698615
808	0.00698124
809	0.00697632
810	0.00697139
811	0.00696646
812	0.00696152
813	0.00695659
814	0.00695164
815	0.00694669
816	0.00694174
817	0.00693679
818	0.00693182
819	0.00692686
820	0.00692189
821	0.00691692
822	0.00691194
823	0.00690696
824	0.00690197
825	0.00689698
826	0.00689199
827	0.006887
828	0.006882
829	0.00687699
830	0.00687198
831	0.00686697
832	0.00686196
833	0.00685694
834	0.00685192
835	0.00684689
836	0.00684187
837	0.00683684
838	0.0068318
839	0.00682676
840	0.00682172
841	0.00681668
842	0.00681163
843	0.00680658
844	0.00680153
845	0.00679647
846	0.00679142
847	0.00678635
848	0.00678129
849	0.00677622
850	0.00677115
851	0.00676608
852	0.00676101
853	0.00675593
854	0.00675085
855	0.00674577
856	0.00674069
857	0.0067356
858	0.00673051
859	0.00672542
860	0.00672032
861	0.00671523
862	0.00671013
863	0.00670503
864	0.00669993
865	0.00669483
866	0.00668972
867	0.00668461
868	0.0066795
869	0.00667439
870	0.00666928
871	0.00666417
872	0.00665905
873	0.00665393
874	0.00664881
875	0.00664369
876	0.00663857
877	0.00663344
878	0.00662832
879	0.00662319
880	0.00661806
881	0.00661293
882	0.0066078
883	0.00660267
884	0.00659753
885	0.0065924
886	0.00658726
887	0.00658213
888	0.00657699
889	0.00657185
890	0.00656671
891	0.00656157
892	0.00655643
893	0.00655128
894	0.00654614
895	0.006541
896	0.00653585
897	0.00653071
898	0.00652556
899	0.00652041
900	0.00651527
901	0.00651012
902	0.00650497
903	0.00649982
904	0.00649467
905	0.00648952
906	0.00648437
907	0.00647922
908	0.00647407
909	0.00646891
910	0.00646376
911	0.00645861
912	0.00645346
913	0.00644831
914	0.00644315
915	0.006438
916	0.00643285
917	0.0064277
918	0.00642254
919	0.00641739
920	0.00641224
921	0.00640709
922	0.00640194
923	0.00639678
924	0.00639163
925	0.00638648
926	0.00638133
927	0.00637618
928	0.00637103
929	0.00636588
930	0.00636073
931	0.00635558
932	0.00635043
933	0.00634528
934	0.00634013
935	0.00633499
936	0.00632984
937	0.00632469
938	0.00631955
939	0.0063144
940	0.00630926
941	0.00630411
942	0.00629897
943	0.00629383
944	0.00628869
945	0.00628355
946	0.00627841
947	0.00627327
948	0.00626813
949	0.006263
950	0.00625786
951	0.00625273
952	0.00624759
953	0.00624246
954	0.00623733
955	0.0062322
956	0.00622707
957	0.00622194
958	0.00621682
959	0.00621169
960	0.00620657
961	0.00620144
962	0.00619632
963	0.0061912
964	0.00618608
965	0.00618097
966	0.00617585
967	0.00617074
968	0.00616562
969	0.00616051
970	0.0061554
971	0.00615029
972	0.00614519
973	0.00614008
974	0.00613498
975	0.00612987
976	0.00612477
977	0.00611967
978	0.00611458
979	0.00610948
980	0.00610439
981	0.0060993
982	0.00609421
983	0.00608912
984	0.00608403
985	0.00607895
986	0.00607386
987	0.00606878
988	0.0060637
989	0.00605863
990	0.00605355
991	0.00604848
992	0.00604341
993	0.00603834
994	0.00603327
995	0.00602821
996	0.00602315
997	0.00601809
998	0.00601303
999	0.00600797
1000	0.00600292
1001	0.00599786
1002	0.00599282
1003	0.00598777
1004	0.00598272
1005	0.00597768
1006	0.00597264
1007	0.0059676
1008	0.00596257
1009	0.00595753
1010	0.0059525
1011	0.00594747
1012	0.00594245
1013	0.00593742
1014	0.0059324
1015	0.00592738
1016	0.00592237
1017	0.00591735
1018	0.00591234
1019	0.00590733
1020	0.00590233
1021	0.00589732
1022	0.00589232
1023	0.00588732
1024	0.00588233
1025	0.00587733
1026	0.00587234
1027	0.00586736
1028	0.00586237
1029	0.00585739
1030	0.00585241
1031	0.00584743
1032	0.00584246
1033	0.00583749
1034	0.00583252
1035	0.00582755
1036	0.00582259
1037	0.00581763
1038	0.00581267
1039	0.00580772
1040	0.00580277
1041	0.00579782
1042	0.00579288
1043	0.00578793
1044	0.00578299
1045	0.00577806
1046	0.00577312
1047	0.00576819
1048	0.00576327
1049	0.00575834
1050	0.00575342
1051	0.0057485
1052	0.00574359
1053	0.00573868
1054	0.00573377
1055	0.00572886
1056	0.00572396
1057	0.00571906
1058	0.00571416
1059	0.00570927
1060	0.00570438
1061	0.00569949
1062	0.00569461
1063	0.00568973
1064	0.00568485
1065	0.00567998
1066	0.00567511
1067	0.00567024
1068	0.00566538
1069	0.00566051
1070	0.00565566
1071	0.0056508
1072	0.00564595
1073	0.00564111
1074	0.00563626
1075	0.00563142
1076	0.00562658
1077	0.00562175
1078	0.00561692
1079	0.00561209
1080	0.00560727
1081	0.00560245
1082	0.00559763
1083	0.00559282
1084	0.00558801
1085	0.0055832
1086	0.0055784
1087	0.0055736
1088	0.00556881
1089	0.00556401
1090	0.00555923
1091	0.00555444
1092	0.00554966
1093	0.00554488
1094	0.00554011
1095	0.00553534
1096	0.00553057
1097	0.00552581
1098	0.00552105
1099	0.00551629
1100	0.00551154
1101	0.00550679
1102	0.00550205
1103	0.0054973
1104	0.00549257
1105	0.00548783
1106	0.0054831
1107	0.00547838
1108	0.00547365
1109	0.00546893
1110	0.00546422
1111	0.00545951
1112	0.0054548
1113	0.00545009
1114	0.00544539
1115	0.0054407
1116	0.005436
1117	0.00543131
1118	0.00542663
1119	0.00542195
1120	0.00541727
1121	0.0054126
1122	0.00540793
1123	0.00540326
1124	0.0053986
1125	0.00539394
1126	0.00538929
1127	0.00538464
1128	0.00537999
1129	0.00537535
1130	0.00537071
1131	0.00536607
1132	0.00536144
1133	0.00535681
1134	0.00535219
1135	0.00534757
1136	0.00534296
1137	0.00533834
1138	0.00533374
1139	0.00532913
1140	0.00532453
1141	0.00531994
1142	0.00531535
1143	0.00531076
1144	0.00530618
1145	0.0053016
1146	0.00529702
1147	0.00529245
1148	0.00528788
1149	0.00528332
1150	0.00527876
1151	0.0052742
1152	0.00526965
1153	0.0052651
1154	0.00526056
1155	0.00525602
1156	0.00525149
1157	0.00524695
1158	0.00524243
1159	0.0052379
1160	0.00523339
1161	0.00522887
1162	0.00522436
1163	0.00521985
1164	0.00521535
1165	0.00521085
1166	0.00520636
1167	0.00520187
1168	0.00519738
1169	0.0051929
1170	0.00518842
1171	0.00518395
1172	0.00517948
1173	0.00517501
1174	0.00517055
1175	0.00516609
1176	0.00516164
1177	0.00515719
1178	0.00515275
1179	0.00514831
1180	0.00514387
1181	0.00513944
1182	0.00513501
1183	0.00513059
1184	0.00512617
1185	0.00512175
1186	0.00511734
1187	0.00511293
1188	0.00510866
1189	0.00510747
1190	0.00510628
1191	0.00510508
1192	0.00510389
1193	0.0051027
1194	0.0051015
1195	0.0051003
1196	0.0050991
1197	0.0050979
1198	0.0050967
1199	0.0050955
1200	0.00509429
1201	0.00509309
1202	0.00509188
1203	0.00509067
1204	0.00508946
1205	0.00508825
1206	0.00508704
1207	0.00508583
1208	0.00508461
1209	0.0050834
1210	0.00508218
1211	0.00508096
1212	0.00507974
1213	0.00507852
1214	0.0050773
1215	0.00507607
1216	0.00507485
1217	0.00507362
1218	0.00507239
1219	0.00507117
1220	0.00506993
1221	0.0050687
1222	0.00506747
1223	0.00506624
1224	0.005065
1225	0.00506377
1226	0.00506253
1227	0.00506129
1228	0.00506005
1229	0.00505881
1230	0.00505756
1231	0.00505632
1232	0.00505508
1233	0.00505383
1234	0.00505258
1235	0.00505133
1236	0.00505009
1237	0.00504883
1238	0.00504758
1239	0.00504633
1240	0.00504507
1241	0.00504382
1242	0.00504256
1243	0.0050413
1244	0.00504005
1245	0.00503879
1246	0.00503752
1247	0.00503626
1248	0.005035
1249	0.00503373
1250	0.00503247
1251	0.0050312
1252	0.00502993
1253	0.00502866
1254	0.00502739
1255	0.00502612
1256	0.00502485
1257	0.00502358
1258	0.0050223
1259	0.00502103
1260	0.00501975
1261	0.00501847
1262	0.00501719
1263	0.00501591
1264	0.00501463
1265	0.00501335
1266	0.00501207
1267	0.00501078
1268	0.0050095
1269	0.00500821
1270	0.00500692
1271	0.00500563
1272	0.00500434
1273	0.00500305
1274	0.00500176
1275	0.00500047
1276	0.00499917
1277	0.00499788
1278	0.00499658
1279	0.00499529
1280	0.00499399
1281	0.00499269
1282	0.00499139
1283	0.00499009
1284	0.00498879
1285	0.00498749
1286	0.00498618
1287	0.00498488
1288	0.00498357
1289	0.00498226
1290	0.00498096
1291	0.00497965
1292	0.00497834
1293	0.00497703
1294	0.00497572
1295	0.0049744
1296	0.00497309
1297	0.00497178
1298	0.00497046
1299	0.00496915
1300	0.00496783
1301	0.00496651
1302	0.00496519
1303	0.00496387
1304	0.00496255
1305	0.00496123
1306	0.00495991
1307	0.00495858
1308	0.00495726
1309	0.00495593
1310	0.0049546
1311	0.00495328
1312	0.00495195
1313	0.00495062
1314	0.00494929
1315	0.00494796
1316	0.00494663
1317	0.0049453
1318	0.00494396
1319	0.00494263
1320	0.00494129
1321	0.00493996
1322	0.00493862
1323	0.00493728
1324	0.00493594
1325	0.0049346
1326	0.00493326
1327	0.00493192
1328	0.00493058
1329	0.00492924
1330	0.00492789
1331	0.00492655
1332	0.0049252
1333	0.00492386
1334	0.00492251
1335	0.00492116
1336	0.00491981
1337	0.00491846
1338	0.00491711
1339	0.00491576
1340	0.00491441
1341	0.00491306
1342	0.00491171
1343	0.00491035
1344	0.004909
1345	0.00490764
1346	0.00490628
1347	0.00490493
1348	0.00490357
1349	0.00490221
1350	0.00490085
1351	0.00489949
1352	0.00489813
1353	0.00489677
1354	0.0048954
1355	0.00489404
1356	0.00489268
1357	0.00489131
1358	0.00488994
1359	0.00488858
1360	0.00488721
1361	0.00488584
1362	0.00488447
1363	0.0048831
1364	0.00488173
1365	0.00488036
1366	0.00487899
1367	0.00487762
1368	0.00487625
1369	0.00487487
1370	0.0048735
1371	0.00487212
1372	0.00487075
1373	0.00486937
1374	0.00486799
1375	0.00486661
1376	0.00486524
1377	0.00486386
1378	0.00486248
1379	0.0048611
1380	0.00485971
1381	0.00485833
1382	0.00485695
1383	0.00485557
1384	0.00485418
1385	0.0048528
1386	0.00485141
1387	0.00485003
1388	0.00484864
1389	0.00484725
1390	0.00484586
1391	0.00484447
1392	0.00484309
1393	0.0048417
1394	0.0048403
1395	0.00483891
1396	0.00483752
1397	0.00483613
1398	0.00483473
1399	0.00483334
1400	0.00483195
1401	0.00483055
1402	0.00482916
1403	0.00482776
1404	0.00482636
1405	0.00482496
1406	0.00482357
1407	0.00482217
1408	0.00482077
1409	0.00481937
1410	0.00481797
1411	0.00481657
1412	0.00481516
1413	0.00481376
1414	0.00481236
1415	0.00481096
1416	0.00480955
1417	0.00480815
1418	0.00480674
1419	0.00480534
1420	0.00480393
1421	0.00480252
1422	0.00480111
1423	0.00479971
1424	0.0047983
1425	0.00479689
1426	0.00479548
1427	0.00479407
1428	0.00479266
1429	0.00479125
1430	0.00478983
1431	0.00478842
1432	0.00478701
1433	0.00478559
1434	0.00478418
1435	0.00478276
1436	0.00478135
1437	0.00477993
1438	0.00477852
1439	0.0047771
1440	0.00477568
1441	0.00477426
1442	0.00477285
1443	0.00477143
1444	0.00477001
1445	0.00476859
1446	0.00476717
1447	0.00476575
1448	0.00476432
1449	0.0047629
1450	0.00476148
1451	0.00476006
1452	0.00475863
1453	0.00475721
1454	0.00475578
1455	0.00475436
1456	0.00475293
1457	0.00475151
1458	0.00475008
1459	0.00474865
1460	0.00474723
1461	0.0047458
1462	0.00474437
1463	0.00474294
1464	0.00474151
1465	0.00474008
1466	0.00473865
1467	0.00473722
1468	0.00473579
1469	0.00473436
1470	0.00473293
1471	0.00473149
1472	0.00473006
1473	0.00472863
1474	0.00472719
1475	0.00472576
1476	0.00472432
1477	0.00472289
1478	0.00472145
1479	0.00472002
1480	0.00471858
1481	0.00471714
1482	0.00471571
1483	0.00471427
1484	0.00471283
1485	0.00471139
1486	0.00470995
1487	0.00470851
1488	0.00470707
1489	0.00470563
1490	0.00470419
1491	0.00470275
1492	0.00470131
1493	0.00469987
1494	0.00469843
1495	0.00469698
1496	0.00469554
1497	0.0046941
1498	0.00469265
1499	0.00469121
1500	0.00468976
1501	0.00468832
1502	0.00468687
1503	0.00468543
1504	0.00468398
1505	0.00468253
1506	0.00468109
1507	0.00467964
1508	0.00467819
1509	0.00467674
1510	0.00467529
1511	0.00467385
1512	0.0046724
1513	0.00467095
1514	0.0046695
1515	0.00466805
1516	0.0046666
1517	0.00466514
1518	0.00466369
1519	0.00466224
1520	0.00466079
1521	0.00465934
1522	0.00465788
1523	0.00465643
1524	0.00465498
1525	0.00465352
1526	0.00465207
1527	0.00465062
1528	0.00464916
1529	0.0046477
1530	0.00464625
1531	0.00464479
1532	0.00464334
1533	0.00464188
1534	0.00464042
1535	0.00463897
1536	0.00463751
1537	0.00463605
1538	0.00463459
1539	0.00463314
1540	0.00463168
1541	0.00463022
1542	0.00462876
1543	0.0046273
1544	0.00462584
1545	0.00462438
1546	0.00462292
1547	0.00462146
1548	0.00462
1549	0.00461853
1550	0.00461707
1551	0.00461561
1552	0.00461415
1553	0.00461269
1554	0.00461122
1555	0.00460976
1556	0.0046083
1557	0.00460683
1558	0.00460537
1559	0.0046039
1560	0.00460244
1561	0.00460097
1562	0.00459951
1563	0.00459804
1564	0.00459658
1565	0.00459511
1566	0.00459365
1567	0.00459218
1568	0.00459071
1569	0.00458925
1570	0.00458778
1571	0.00458631
1572	0.00458484
1573	0.00458337
1574	0.00458191
1575	0.00458044
1576	0.00457897
1577	0.0045775
1578	0.00457603
1579	0.00457456
1580	0.00457309
1581	0.00457162
1582	0.00457015
1583	0.00456868
1584	0.00456721
1585	0.00456574
1586	0.00456427
1587	0.0045628
1588	0.00456132
1589	0.00455985
1590	0.00455838
1591	0.00455691
1592	0.00455544
1593	0.00455396
1594	0.00455249
1595	0.00455102
1596	0.00454954
1597	0.00454807
1598	0.0045466
1599	0.00454512
1600	0.00454365
1601	0.00454217
1602	0.0045407
1603	0.00453922
1604	0.00453775
1605	0.00453627
1606	0.0045348
1607	0.00453332
1608	0.00453185
1609	0.00453037
1610	0.00452889
1611	0.00452742
1612	0.00452594
1613	0.00452446
1614	0.00452299
1615	0.00452151
1616	0.00452003
1617	0.00451855
1618	0.00451708
1619	0.0045156
1620	0.00451412
1621	0.00451264
1622	0.00451116
1623	0.00450968
1624	0.00450821
1625	0.00450673
1626	0.00450525
1627	0.00450377
1628	0.00450229
1629	0.00450081
1630	0.00449933
1631	0.00449785
1632	0.00449637
1633	0.00449489
1634	0.00449341
1635	0.00449193
1636	0.00449045
1637	0.00448896
1638	0.00448748
1639	0.004486
1640	0.00448452
1641	0.00448304
1642	0.00448156
1643	0.00448008
1644	0.00447859
1645	0.00447711
1646	0.00447563
1647	0.00447415
1648	0.00447266
1649	0.00447118
1650	0.0044697
1651	0.00446822
1652	0.00446673
1653	0.00446525
1654	0.00446377
1655	0.00446228
1656	0.0044608
1657	0.00445931
1658	0.00445783
1659	0.00445635
1660	0.00445486
1661	0.00445338
1662	0.00445189
1663	0.00445041
1664	0.00444893
1665	0.00444744
1666	0.00444596
1667	0.00444447
1668	0.00444299
1669	0.0044415
1670	0.00444002
1671	0.00443853
1672	0.00443704
1673	0.00443556
1674	0.00443407
1675	0.00443259
1676	0.0044311
1677	0.00442962
1678	0.00442813
1679	0.00442664
1680	0.00442516
1681	0.00442367
1682	0.00442218
1683	0.0044207
1684	0.00441921
1685	0.00441772
1686	0.00441624
1687	0.00441475
1688	0.00441326
1689	0.00441178
1690	0.00441029
1691	0.0044088
1692	0.00440731
1693	0.00440583
1694	0.00440434
1695	0.00440285
1696	0.00440136
1697	0.00439988
1698	0.00439839
1699	0.0043969
1700	0.00439541
1701	0.00439392
1702	0.00439244
1703	0.00439095
1704	0.00438946
1705	0.00438797
1706	0.00438648
1707	0.00438499
1708	0.00438351
1709	0.00438202
1710	0.00438053
1711	0.00437904
1712	0.00437755
1713	0.00437606
1714	0.00437457
1715	0.00437309
1716	0.0043716
1717	0.00437011
1718	0.00436862
1719	0.00436713
1720	0.00436564
1721	0.00436415
1722	0.00436266
1723	0.00436117
1724	0.00435968
1725	0.00435819
1726	0.0043567
1727	0.00435522
1728	0.00435373
1729	0.00435224
1730	0.00435075
1731	0.00434926
1732	0.00434777
1733	0.00434628
1734	0.00434479
1735	0.0043433
1736	0.00434181
1737	0.00434032
1738	0.00433883
1739	0.00433734
1740	0.00433585
1741	0.00433436
1742	0.00433287
1743	0.00433138
1744	0.00432989
1745	0.0043284
1746	0.00432691
1747	0.00432542
1748	0.00432393
1749	0.00432244
1750	0.00432095
1751	0.00431946
1752	0.00431797
1753	0.00431648
1754	0.00431499
1755	0.0043135
1756	0.00431201
1757	0.00431052
1758	0.00430903
1759	0.00430754
1760	0.00430605
1761	0.00430456
1762	0.00430307
1763	0.00430158
1764	0.00430009
1765	0.0042986
1766	0.00429711
1767	0.00429562
1768	0.00429413
1769	0.00429264
1770	0.00429115
1771	0.00428966
1772	0.00428817
1773	0.00428668
1774	0.00428519
1775	0.0042837
1776	0.00428221
1777	0.00428072
1778	0.00427923
1779	0.00427774
1780	0.00427625
1781	0.00427476
1782	0.00427327
1783	0.00427178
1784	0.00427029
1785	0.0042688
1786	0.00426731
1787	0.00426582
1788	0.00426433
1789	0.00426284
1790	0.00426135
1791	0.00425986
1792	0.00425837
1793	0.00425688
1794	0.00425539
1795	0.0042539
1796	0.00425241
1797	0.00425092
1798	0.00424943
1799	0.00424795
1800	0.00424646
1801	0.00424497
1802	0.00424348
1803	0.00424199
1804	0.0042405
1805	0.00423901
1806	0.00423752
1807	0.00423603
1808	0.00423454
1809	0.00423305
1810	0.00423156
1811	0.00423008
1812	0.00422859
1813	0.0042271
1814	0.00422561
1815	0.00422412
1816	0.00422263
1817	0.00422114
1818	0.00421965
1819	0.00421817
1820	0.00421668
1821	0.00421519
1822	0.0042137
1823	0.00421221
1824	0.00421072
1825	0.00420924
1826	0.00420775
1827	0.00420626
1828	0.00420477
1829	0.00420328
1830	0.0042018
1831	0.00420031
1832	0.00419882
1833	0.00419733
1834	0.00419585
1835	0.00419436
1836	0.00419287
1837	0.00419138
1838	0.0041899
1839	0.00418841
1840	0.00418692
1841	0.00418544
1842	0.00418395
1843	0.00418246
1844	0.00418097
1845	0.00417949
1846	0.004178
1847	0.00417651
1848	0.00417503
1849	0.00417354
1850	0.00417206
1851	0.00417057
1852	0.00416908
1853	0.0041676
1854	0.00416611
1855	0.00416462
1856	0.00416314
1857	0.00416165
1858	0.00416017
1859	0.00415868
1860	0.0041572
1861	0.00415571
1862	0.00415423
1863	0.00415274
1864	0.00415126
1865	0.00414977
1866	0.00414829
1867	0.0041468
1868	0.00414532
1869	0.00414383
1870	0.00414235
1871	0.00414086
1872	0.00413938
1873	0.00413789
1874	0.00413641
1875	0.00413493
1876	0.00413344
1877	0.00413196
1878	0.00413047
1879	0.00412899
1880	0.00412751
1881	0.00412602
1882	0.00412454
1883	0.00412306
1884	0.00412157
1885	0.00412009
1886	0.00411861
1887	0.00411713
1888	0.00411564
1889	0.00411416
1890	0.00411268
1891	0.0041112
1892	0.00410971
1893	0.00410823
1894	0.00410675
1895	0.00410527
1896	0.00410379
1897	0.0041023
1898	0.00410082
1899	0.00409934
1900	0.00409786
1901	0.00409638
1902	0.0040949
1903	0.00409342
1904	0.00409194
1905	0.00409046
1906	0.00408898
1907	0.00408749
1908	0.00408601
1909	0.00408453
1910	0.00408305
1911	0.00408157
1912	0.00408009
1913	0.00407861
1914	0.00407714
1915	0.00407566
1916	0.00407418
1917	0.0040727
1918	0.00407122
1919	0.00406974
1920	0.00406826
1921	0.00406678
1922	0.0040653
1923	0.00406383
1924	0.00406235
1925	0.00406087
1926	0.00405939
1927	0.00405791
1928	0.00405644
1929	0.00405496
1930	0.00405348
1931	0.00405201
1932	0.00405053
1933	0.00404905
1934	0.00404757
1935	0.0040461
1936	0.00404462
1937	0.00404315
1938	0.00404167
1939	0.00404019
1940	0.00403872
1941	0.00403724
1942	0.00403577
1943	0.00403429
1944	0.00403282
1945	0.00403134
1946	0.00402987
1947	0.00402839
1948	0.00402692
1949	0.00402544
1950	0.00402397
1951	0.00402249
1952	0.00402102
1953	0.00401955
1954	0.00401807
1955	0.0040166
1956	0.00401513
1957	0.00401365
1958	0.00401218
1959	0.00401071
1960	0.00400923
1961	0.00400776
1962	0.00400629
1963	0.00400482
1964	0.00400334
1965	0.00400187
1966	0.0040004
1967	0.00399893
1968	0.00399746
1969	0.00399599
1970	0.00399452
1971	0.00399304
1972	0.00399157
1973	0.0039901
1974	0.00398863
1975	0.00398716
1976	0.00398569
1977	0.00398422
1978	0.00398275
1979	0.00398128
1980	0.00397981
1981	0.00397835
1982	0.00397688
1983	0.00397541
1984	0.00397394
1985	0.00397247
1986	0.003971
1987	0.00396953
1988	0.00396807
1989	0.0039666
1990	0.00396513
1991	0.00396366
1992	0.0039622
1993	0.00396073
1994	0.00395926
1995	0.0039578
1996	0.00395633
1997	0.00395486
1998	0.0039534
1999	0.00395193
2000	0.00395047
[truncated: 7,485 more rows]
