# Supplementary material for: Identification and extraction of cementation patterns in sand modified by MICP: New insights at the pore scale
Source: PLoS One. 2024 Mar 21;19(3):e0296437. doi: 10.1371/journal.pone.0296437 (PMC10956867; doi:10.1371/journal.pone.0296437)
Supplement: S1 Data — (ZIP) [file pone.0296437.s001.zip › SI-Data/Data aggregation/unbiomineralization sample/3D unbiomineralization sample/pore-Removal of isolated pores-mian kong xi lv sample1_0.4X_120KV_8W_Tomo_AreaA_Recon.2.measure.csv]

sample1_0.4X_120KV_8W_Tomo_AreaA_Recon.2.measure
Image	Volume Fraction	Label Volume	Total Volume	Label Voxel Count	Total Voxel Count	Slice Index
sample1_0.4X_120KV_8W_Tomo_AreaA_Recon.2.Axis-Connectivity	0.478255	1.44E+09	3.01E+09	19322	40401	0				Mean	--	0.404538959	1.22E+09	3.01E+09	16343.7764	40401	100
sample1_0.4X_120KV_8W_Tomo_AreaA_Recon.2.Axis-Connectivity	0.489443	1.47E+09	3.01E+09	19774	40401	1				Min	--	0.361129671	1.09E+09	3.01E+09	14590	40401	0
sample1_0.4X_120KV_8W_Tomo_AreaA_Recon.2.Axis-Connectivity	0.494592	1.49E+09	3.01E+09	19982	40401	2				Max	--	0.495953083	1.49E+09	3.01E+09	20037	40401	200
sample1_0.4X_120KV_8W_Tomo_AreaA_Recon.2.Axis-Connectivity	0.495953	1.49E+09	3.01E+09	20037	40401	3				Median	--	0.408496529	1.23E+09	3.01E+09	16503.666	40401	100
sample1_0.4X_120KV_8W_Tomo_AreaA_Recon.2.Axis-Connectivity	0.489988	1.47E+09	3.01E+09	19796	40401	4				Variance	--	0.00109681	9.91E+15	18050398	1790259.12	0	3366.66626
sample1_0.4X_120KV_8W_Tomo_AreaA_Recon.2.Axis-Connectivity	0.483924	1.45E+09	3.01E+09	19551	40401	5				Kurtosis	--	0.884078979	inf	inf	0.984868467	-10186822	-1.20006096
sample1_0.4X_120KV_8W_Tomo_AreaA_Recon.2.Axis-Connectivity	0.482265	1.45E+09	3.01E+09	19484	40401	6				Skewness	--	1.29456615	1.29380512	--	1.2912277	--	1.40E-07
sample1_0.4X_120KV_8W_Tomo_AreaA_Recon.2.Axis-Connectivity	0.483924	1.45E+09	3.01E+09	19551	40401	7
sample1_0.4X_120KV_8W_Tomo_AreaA_Recon.2.Axis-Connectivity	0.487661	1.47E+09	3.01E+09	19702	40401	8
sample1_0.4X_120KV_8W_Tomo_AreaA_Recon.2.Axis-Connectivity	0.485112	1.46E+09	3.01E+09	19599	40401	9
sample1_0.4X_120KV_8W_Tomo_AreaA_Recon.2.Axis-Connectivity	0.487018	1.46E+09	3.01E+09	19676	40401	10
sample1_0.4X_120KV_8W_Tomo_AreaA_Recon.2.Axis-Connectivity	0.489295	1.47E+09	3.01E+09	19768	40401	11
sample1_0.4X_120KV_8W_Tomo_AreaA_Recon.2.Axis-Connectivity	0.487488	1.46E+09	3.01E+09	19695	40401	12
sample1_0.4X_120KV_8W_Tomo_AreaA_Recon.2.Axis-Connectivity	0.479369	1.44E+09	3.01E+09	19367	40401	13
sample1_0.4X_120KV_8W_Tomo_AreaA_Recon.2.Axis-Connectivity	0.47479	1.43E+09	3.01E+09	19182	40401	14
sample1_0.4X_120KV_8W_Tomo_AreaA_Recon.2.Axis-Connectivity	0.469716	1.41E+09	3.01E+09	18977	40401	15
sample1_0.4X_120KV_8W_Tomo_AreaA_Recon.2.Axis-Connectivity	0.4713	1.42E+09	3.01E+09	19041	40401	16
sample1_0.4X_120KV_8W_Tomo_AreaA_Recon.2.Axis-Connectivity	0.475929	1.43E+09	3.01E+09	19228	40401	17
sample1_0.4X_120KV_8W_Tomo_AreaA_Recon.2.Axis-Connectivity	0.477166	1.43E+09	3.01E+09	19278	40401	18
sample1_0.4X_120KV_8W_Tomo_AreaA_Recon.2.Axis-Connectivity	0.478577	1.44E+09	3.01E+09	19335	40401	19
sample1_0.4X_120KV_8W_Tomo_AreaA_Recon.2.Axis-Connectivity	0.475211	1.43E+09	3.01E+09	19199	40401	20
sample1_0.4X_120KV_8W_Tomo_AreaA_Recon.2.Axis-Connectivity	0.472513	1.42E+09	3.01E+09	19090	40401	21
sample1_0.4X_120KV_8W_Tomo_AreaA_Recon.2.Axis-Connectivity	0.467711	1.41E+09	3.01E+09	18896	40401	22
sample1_0.4X_120KV_8W_Tomo_AreaA_Recon.2.Axis-Connectivity	0.459345	1.38E+09	3.01E+09	18558	40401	23
sample1_0.4X_120KV_8W_Tomo_AreaA_Recon.2.Axis-Connectivity	0.449741	1.35E+09	3.01E+09	18170	40401	24
sample1_0.4X_120KV_8W_Tomo_AreaA_Recon.2.Axis-Connectivity	0.437935	1.32E+09	3.01E+09	17693	40401	25
sample1_0.4X_120KV_8W_Tomo_AreaA_Recon.2.Axis-Connectivity	0.425361	1.28E+09	3.01E+09	17185	40401	26
sample1_0.4X_120KV_8W_Tomo_AreaA_Recon.2.Axis-Connectivity	0.418455	1.26E+09	3.01E+09	16906	40401	27
sample1_0.4X_120KV_8W_Tomo_AreaA_Recon.2.Axis-Connectivity	0.418455	1.26E+09	3.01E+09	16906	40401	28
sample1_0.4X_120KV_8W_Tomo_AreaA_Recon.2.Axis-Connectivity	0.416005	1.25E+09	3.01E+09	16807	40401	29
sample1_0.4X_120KV_8W_Tomo_AreaA_Recon.2.Axis-Connectivity	0.412787	1.24E+09	3.01E+09	16677	40401	30
sample1_0.4X_120KV_8W_Tomo_AreaA_Recon.2.Axis-Connectivity	0.409495	1.23E+09	3.01E+09	16544	40401	31
sample1_0.4X_120KV_8W_Tomo_AreaA_Recon.2.Axis-Connectivity	0.40994	1.23E+09	3.01E+09	16562	40401	32
sample1_0.4X_120KV_8W_Tomo_AreaA_Recon.2.Axis-Connectivity	0.406945	1.22E+09	3.01E+09	16441	40401	33
sample1_0.4X_120KV_8W_Tomo_AreaA_Recon.2.Axis-Connectivity	0.400485	1.20E+09	3.01E+09	16180	40401	34
sample1_0.4X_120KV_8W_Tomo_AreaA_Recon.2.Axis-Connectivity	0.394817	1.19E+09	3.01E+09	15951	40401	35
sample1_0.4X_120KV_8W_Tomo_AreaA_Recon.2.Axis-Connectivity	0.393753	1.18E+09	3.01E+09	15908	40401	36
sample1_0.4X_120KV_8W_Tomo_AreaA_Recon.2.Axis-Connectivity	0.390337	1.17E+09	3.01E+09	15770	40401	37
sample1_0.4X_120KV_8W_Tomo_AreaA_Recon.2.Axis-Connectivity	0.388579	1.17E+09	3.01E+09	15699	40401	38
sample1_0.4X_120KV_8W_Tomo_AreaA_Recon.2.Axis-Connectivity	0.386624	1.16E+09	3.01E+09	15620	40401	39
sample1_0.4X_120KV_8W_Tomo_AreaA_Recon.2.Axis-Connectivity	0.388035	1.17E+09	3.01E+09	15677	40401	40
sample1_0.4X_120KV_8W_Tomo_AreaA_Recon.2.Axis-Connectivity	0.38353	1.15E+09	3.01E+09	15495	40401	41
sample1_0.4X_120KV_8W_Tomo_AreaA_Recon.2.Axis-Connectivity	0.384025	1.15E+09	3.01E+09	15515	40401	42
sample1_0.4X_120KV_8W_Tomo_AreaA_Recon.2.Axis-Connectivity	0.384545	1.16E+09	3.01E+09	15536	40401	43
sample1_0.4X_120KV_8W_Tomo_AreaA_Recon.2.Axis-Connectivity	0.383728	1.15E+09	3.01E+09	15503	40401	44
sample1_0.4X_120KV_8W_Tomo_AreaA_Recon.2.Axis-Connectivity	0.380931	1.14E+09	3.01E+09	15390	40401	45
sample1_0.4X_120KV_8W_Tomo_AreaA_Recon.2.Axis-Connectivity	0.375956	1.13E+09	3.01E+09	15189	40401	46
sample1_0.4X_120KV_8W_Tomo_AreaA_Recon.2.Axis-Connectivity	0.373159	1.12E+09	3.01E+09	15076	40401	47
sample1_0.4X_120KV_8W_Tomo_AreaA_Recon.2.Axis-Connectivity	0.371352	1.12E+09	3.01E+09	15003	40401	48
sample1_0.4X_120KV_8W_Tomo_AreaA_Recon.2.Axis-Connectivity	0.368308	1.11E+09	3.01E+09	14880	40401	49
sample1_0.4X_120KV_8W_Tomo_AreaA_Recon.2.Axis-Connectivity	0.36113	1.09E+09	3.01E+09	14590	40401	50
sample1_0.4X_120KV_8W_Tomo_AreaA_Recon.2.Axis-Connectivity	0.36306	1.09E+09	3.01E+09	14668	40401	51
sample1_0.4X_120KV_8W_Tomo_AreaA_Recon.2.Axis-Connectivity	0.366798	1.10E+09	3.01E+09	14819	40401	52
sample1_0.4X_120KV_8W_Tomo_AreaA_Recon.2.Axis-Connectivity	0.370882	1.11E+09	3.01E+09	14984	40401	53
sample1_0.4X_120KV_8W_Tomo_AreaA_Recon.2.Axis-Connectivity	0.371674	1.12E+09	3.01E+09	15016	40401	54
sample1_0.4X_120KV_8W_Tomo_AreaA_Recon.2.Axis-Connectivity	0.374446	1.13E+09	3.01E+09	15128	40401	55
sample1_0.4X_120KV_8W_Tomo_AreaA_Recon.2.Axis-Connectivity	0.37358	1.12E+09	3.01E+09	15093	40401	56
sample1_0.4X_120KV_8W_Tomo_AreaA_Recon.2.Axis-Connectivity	0.370387	1.11E+09	3.01E+09	14964	40401	57
sample1_0.4X_120KV_8W_Tomo_AreaA_Recon.2.Axis-Connectivity	0.367045	1.10E+09	3.01E+09	14829	40401	58
sample1_0.4X_120KV_8W_Tomo_AreaA_Recon.2.Axis-Connectivity	0.367169	1.10E+09	3.01E+09	14834	40401	59
sample1_0.4X_120KV_8W_Tomo_AreaA_Recon.2.Axis-Connectivity	0.37254	1.12E+09	3.01E+09	15051	40401	60
sample1_0.4X_120KV_8W_Tomo_AreaA_Recon.2.Axis-Connectivity	0.374199	1.12E+09	3.01E+09	15118	40401	61
sample1_0.4X_120KV_8W_Tomo_AreaA_Recon.2.Axis-Connectivity	0.375733	1.13E+09	3.01E+09	15180	40401	62
sample1_0.4X_120KV_8W_Tomo_AreaA_Recon.2.Axis-Connectivity	0.377515	1.13E+09	3.01E+09	15252	40401	63
sample1_0.4X_120KV_8W_Tomo_AreaA_Recon.2.Axis-Connectivity	0.376971	1.13E+09	3.01E+09	15230	40401	64
sample1_0.4X_120KV_8W_Tomo_AreaA_Recon.2.Axis-Connectivity	0.370337	1.11E+09	3.01E+09	14962	40401	65
sample1_0.4X_120KV_8W_Tomo_AreaA_Recon.2.Axis-Connectivity	0.370115	1.11E+09	3.01E+09	14953	40401	66
sample1_0.4X_120KV_8W_Tomo_AreaA_Recon.2.Axis-Connectivity	0.372986	1.12E+09	3.01E+09	15069	40401	67
sample1_0.4X_120KV_8W_Tomo_AreaA_Recon.2.Axis-Connectivity	0.379471	1.14E+09	3.01E+09	15331	40401	68
sample1_0.4X_120KV_8W_Tomo_AreaA_Recon.2.Axis-Connectivity	0.384	1.15E+09	3.01E+09	15514	40401	69
sample1_0.4X_120KV_8W_Tomo_AreaA_Recon.2.Axis-Connectivity	0.380956	1.14E+09	3.01E+09	15391	40401	70
sample1_0.4X_120KV_8W_Tomo_AreaA_Recon.2.Axis-Connectivity	0.378382	1.14E+09	3.01E+09	15287	40401	71
sample1_0.4X_120KV_8W_Tomo_AreaA_Recon.2.Axis-Connectivity	0.376352	1.13E+09	3.01E+09	15205	40401	72
sample1_0.4X_120KV_8W_Tomo_AreaA_Recon.2.Axis-Connectivity	0.372986	1.12E+09	3.01E+09	15069	40401	73
sample1_0.4X_120KV_8W_Tomo_AreaA_Recon.2.Axis-Connectivity	0.373902	1.12E+09	3.01E+09	15106	40401	74
sample1_0.4X_120KV_8W_Tomo_AreaA_Recon.2.Axis-Connectivity	0.373852	1.12E+09	3.01E+09	15104	40401	75
sample1_0.4X_120KV_8W_Tomo_AreaA_Recon.2.Axis-Connectivity	0.376179	1.13E+09	3.01E+09	15198	40401	76
sample1_0.4X_120KV_8W_Tomo_AreaA_Recon.2.Axis-Connectivity	0.37806	1.14E+09	3.01E+09	15274	40401	77
sample1_0.4X_120KV_8W_Tomo_AreaA_Recon.2.Axis-Connectivity	0.373803	1.12E+09	3.01E+09	15102	40401	78
sample1_0.4X_120KV_8W_Tomo_AreaA_Recon.2.Axis-Connectivity	0.372516	1.12E+09	3.01E+09	15050	40401	79
sample1_0.4X_120KV_8W_Tomo_AreaA_Recon.2.Axis-Connectivity	0.37306	1.12E+09	3.01E+09	15072	40401	80
sample1_0.4X_120KV_8W_Tomo_AreaA_Recon.2.Axis-Connectivity	0.372689	1.12E+09	3.01E+09	15057	40401	81
sample1_0.4X_120KV_8W_Tomo_AreaA_Recon.2.Axis-Connectivity	0.371748	1.12E+09	3.01E+09	15019	40401	82
sample1_0.4X_120KV_8W_Tomo_AreaA_Recon.2.Axis-Connectivity	0.369174	1.11E+09	3.01E+09	14915	40401	83
sample1_0.4X_120KV_8W_Tomo_AreaA_Recon.2.Axis-Connectivity	0.370907	1.11E+09	3.01E+09	14985	40401	84
sample1_0.4X_120KV_8W_Tomo_AreaA_Recon.2.Axis-Connectivity	0.374991	1.13E+09	3.01E+09	15150	40401	85
sample1_0.4X_120KV_8W_Tomo_AreaA_Recon.2.Axis-Connectivity	0.377961	1.14E+09	3.01E+09	15270	40401	86
sample1_0.4X_120KV_8W_Tomo_AreaA_Recon.2.Axis-Connectivity	0.380362	1.14E+09	3.01E+09	15367	40401	87
sample1_0.4X_120KV_8W_Tomo_AreaA_Recon.2.Axis-Connectivity	0.376055	1.13E+09	3.01E+09	15193	40401	88
sample1_0.4X_120KV_8W_Tomo_AreaA_Recon.2.Axis-Connectivity	0.374496	1.13E+09	3.01E+09	15130	40401	89
sample1_0.4X_120KV_8W_Tomo_AreaA_Recon.2.Axis-Connectivity	0.373926	1.12E+09	3.01E+09	15107	40401	90
sample1_0.4X_120KV_8W_Tomo_AreaA_Recon.2.Axis-Connectivity	0.374248	1.12E+09	3.01E+09	15120	40401	91
sample1_0.4X_120KV_8W_Tomo_AreaA_Recon.2.Axis-Connectivity	0.37561	1.13E+09	3.01E+09	15175	40401	92
sample1_0.4X_120KV_8W_Tomo_AreaA_Recon.2.Axis-Connectivity	0.379545	1.14E+09	3.01E+09	15334	40401	93
sample1_0.4X_120KV_8W_Tomo_AreaA_Recon.2.Axis-Connectivity	0.379991	1.14E+09	3.01E+09	15352	40401	94
sample1_0.4X_120KV_8W_Tomo_AreaA_Recon.2.Axis-Connectivity	0.385981	1.16E+09	3.01E+09	15594	40401	95
sample1_0.4X_120KV_8W_Tomo_AreaA_Recon.2.Axis-Connectivity	0.395733	1.19E+09	3.01E+09	15988	40401	96
sample1_0.4X_120KV_8W_Tomo_AreaA_Recon.2.Axis-Connectivity	0.398827	1.20E+09	3.01E+09	16113	40401	97
sample1_0.4X_120KV_8W_Tomo_AreaA_Recon.2.Axis-Connectivity	0.3965	1.19E+09	3.01E+09	16019	40401	98
sample1_0.4X_120KV_8W_Tomo_AreaA_Recon.2.Axis-Connectivity	0.389223	1.17E+09	3.01E+09	15725	40401	99
sample1_0.4X_120KV_8W_Tomo_AreaA_Recon.2.Axis-Connectivity	0.379595	1.14E+09	3.01E+09	15336	40401	100
sample1_0.4X_120KV_8W_Tomo_AreaA_Recon.2.Axis-Connectivity	0.376575	1.13E+09	3.01E+09	15214	40401	101
sample1_0.4X_120KV_8W_Tomo_AreaA_Recon.2.Axis-Connectivity	0.376674	1.13E+09	3.01E+09	15218	40401	102
sample1_0.4X_120KV_8W_Tomo_AreaA_Recon.2.Axis-Connectivity	0.378629	1.14E+09	3.01E+09	15297	40401	103
sample1_0.4X_120KV_8W_Tomo_AreaA_Recon.2.Axis-Connectivity	0.379322	1.14E+09	3.01E+09	15325	40401	104
sample1_0.4X_120KV_8W_Tomo_AreaA_Recon.2.Axis-Connectivity	0.379372	1.14E+09	3.01E+09	15327	40401	105
sample1_0.4X_120KV_8W_Tomo_AreaA_Recon.2.Axis-Connectivity	0.378654	1.14E+09	3.01E+09	15298	40401	106
sample1_0.4X_120KV_8W_Tomo_AreaA_Recon.2.Axis-Connectivity	0.377664	1.13E+09	3.01E+09	15258	40401	107
sample1_0.4X_120KV_8W_Tomo_AreaA_Recon.2.Axis-Connectivity	0.378852	1.14E+09	3.01E+09	15306	40401	108
sample1_0.4X_120KV_8W_Tomo_AreaA_Recon.2.Axis-Connectivity	0.382392	1.15E+09	3.01E+09	15449	40401	109
sample1_0.4X_120KV_8W_Tomo_AreaA_Recon.2.Axis-Connectivity	0.381698	1.15E+09	3.01E+09	15421	40401	110
sample1_0.4X_120KV_8W_Tomo_AreaA_Recon.2.Axis-Connectivity	0.37806	1.14E+09	3.01E+09	15274	40401	111
sample1_0.4X_120KV_8W_Tomo_AreaA_Recon.2.Axis-Connectivity	0.380337	1.14E+09	3.01E+09	15366	40401	112
sample1_0.4X_120KV_8W_Tomo_AreaA_Recon.2.Axis-Connectivity	0.38551	1.16E+09	3.01E+09	15575	40401	113
sample1_0.4X_120KV_8W_Tomo_AreaA_Recon.2.Axis-Connectivity	0.385882	1.16E+09	3.01E+09	15590	40401	114
sample1_0.4X_120KV_8W_Tomo_AreaA_Recon.2.Axis-Connectivity	0.38259	1.15E+09	3.01E+09	15457	40401	115
sample1_0.4X_120KV_8W_Tomo_AreaA_Recon.2.Axis-Connectivity	0.37853	1.14E+09	3.01E+09	15293	40401	116
sample1_0.4X_120KV_8W_Tomo_AreaA_Recon.2.Axis-Connectivity	0.379966	1.14E+09	3.01E+09	15351	40401	117
sample1_0.4X_120KV_8W_Tomo_AreaA_Recon.2.Axis-Connectivity	0.384446	1.16E+09	3.01E+09	15532	40401	118
sample1_0.4X_120KV_8W_Tomo_AreaA_Recon.2.Axis-Connectivity	0.386995	1.16E+09	3.01E+09	15635	40401	119
sample1_0.4X_120KV_8W_Tomo_AreaA_Recon.2.Axis-Connectivity	0.389223	1.17E+09	3.01E+09	15725	40401	120
sample1_0.4X_120KV_8W_Tomo_AreaA_Recon.2.Axis-Connectivity	0.392243	1.18E+09	3.01E+09	15847	40401	121
sample1_0.4X_120KV_8W_Tomo_AreaA_Recon.2.Axis-Connectivity	0.393827	1.18E+09	3.01E+09	15911	40401	122
sample1_0.4X_120KV_8W_Tomo_AreaA_Recon.2.Axis-Connectivity	0.391946	1.18E+09	3.01E+09	15835	40401	123
sample1_0.4X_120KV_8W_Tomo_AreaA_Recon.2.Axis-Connectivity	0.391253	1.18E+09	3.01E+09	15807	40401	124
sample1_0.4X_120KV_8W_Tomo_AreaA_Recon.2.Axis-Connectivity	0.38957	1.17E+09	3.01E+09	15739	40401	125
sample1_0.4X_120KV_8W_Tomo_AreaA_Recon.2.Axis-Connectivity	0.391599	1.18E+09	3.01E+09	15821	40401	126
sample1_0.4X_120KV_8W_Tomo_AreaA_Recon.2.Axis-Connectivity	0.389718	1.17E+09	3.01E+09	15745	40401	127
sample1_0.4X_120KV_8W_Tomo_AreaA_Recon.2.Axis-Connectivity	0.391228	1.18E+09	3.01E+09	15806	40401	128
sample1_0.4X_120KV_8W_Tomo_AreaA_Recon.2.Axis-Connectivity	0.389297	1.17E+09	3.01E+09	15728	40401	129
sample1_0.4X_120KV_8W_Tomo_AreaA_Recon.2.Axis-Connectivity	0.393802	1.18E+09	3.01E+09	15910	40401	130
sample1_0.4X_120KV_8W_Tomo_AreaA_Recon.2.Axis-Connectivity	0.397564	1.19E+09	3.01E+09	16062	40401	131
sample1_0.4X_120KV_8W_Tomo_AreaA_Recon.2.Axis-Connectivity	0.394965	1.19E+09	3.01E+09	15957	40401	132
sample1_0.4X_120KV_8W_Tomo_AreaA_Recon.2.Axis-Connectivity	0.395312	1.19E+09	3.01E+09	15971	40401	133
sample1_0.4X_120KV_8W_Tomo_AreaA_Recon.2.Axis-Connectivity	0.399693	1.20E+09	3.01E+09	16148	40401	134
sample1_0.4X_120KV_8W_Tomo_AreaA_Recon.2.Axis-Connectivity	0.402391	1.21E+09	3.01E+09	16257	40401	135
sample1_0.4X_120KV_8W_Tomo_AreaA_Recon.2.Axis-Connectivity	0.403604	1.21E+09	3.01E+09	16306	40401	136
sample1_0.4X_120KV_8W_Tomo_AreaA_Recon.2.Axis-Connectivity	0.402342	1.21E+09	3.01E+09	16255	40401	137
sample1_0.4X_120KV_8W_Tomo_AreaA_Recon.2.Axis-Connectivity	0.401376	1.21E+09	3.01E+09	16216	40401	138
sample1_0.4X_120KV_8W_Tomo_AreaA_Recon.2.Axis-Connectivity	0.397886	1.20E+09	3.01E+09	16075	40401	139
sample1_0.4X_120KV_8W_Tomo_AreaA_Recon.2.Axis-Connectivity	0.395114	1.19E+09	3.01E+09	15963	40401	140
sample1_0.4X_120KV_8W_Tomo_AreaA_Recon.2.Axis-Connectivity	0.396104	1.19E+09	3.01E+09	16003	40401	141
sample1_0.4X_120KV_8W_Tomo_AreaA_Recon.2.Axis-Connectivity	0.397416	1.19E+09	3.01E+09	16056	40401	142
sample1_0.4X_120KV_8W_Tomo_AreaA_Recon.2.Axis-Connectivity	0.396253	1.19E+09	3.01E+09	16009	40401	143
sample1_0.4X_120KV_8W_Tomo_AreaA_Recon.2.Axis-Connectivity	0.400114	1.20E+09	3.01E+09	16165	40401	144
sample1_0.4X_120KV_8W_Tomo_AreaA_Recon.2.Axis-Connectivity	0.400436	1.20E+09	3.01E+09	16178	40401	145
sample1_0.4X_120KV_8W_Tomo_AreaA_Recon.2.Axis-Connectivity	0.400634	1.20E+09	3.01E+09	16186	40401	146
sample1_0.4X_120KV_8W_Tomo_AreaA_Recon.2.Axis-Connectivity	0.400436	1.20E+09	3.01E+09	16178	40401	147
sample1_0.4X_120KV_8W_Tomo_AreaA_Recon.2.Axis-Connectivity	0.405708	1.22E+09	3.01E+09	16391	40401	148
sample1_0.4X_120KV_8W_Tomo_AreaA_Recon.2.Axis-Connectivity	0.40801	1.23E+09	3.01E+09	16484	40401	149
sample1_0.4X_120KV_8W_Tomo_AreaA_Recon.2.Axis-Connectivity	0.407143	1.22E+09	3.01E+09	16449	40401	150
sample1_0.4X_120KV_8W_Tomo_AreaA_Recon.2.Axis-Connectivity	0.404322	1.22E+09	3.01E+09	16335	40401	151
sample1_0.4X_120KV_8W_Tomo_AreaA_Recon.2.Axis-Connectivity	0.403084	1.21E+09	3.01E+09	16285	40401	152
sample1_0.4X_120KV_8W_Tomo_AreaA_Recon.2.Axis-Connectivity	0.403431	1.21E+09	3.01E+09	16299	40401	153
sample1_0.4X_120KV_8W_Tomo_AreaA_Recon.2.Axis-Connectivity	0.404	1.21E+09	3.01E+09	16322	40401	154
sample1_0.4X_120KV_8W_Tomo_AreaA_Recon.2.Axis-Connectivity	0.403059	1.21E+09	3.01E+09	16284	40401	155
sample1_0.4X_120KV_8W_Tomo_AreaA_Recon.2.Axis-Connectivity	0.402886	1.21E+09	3.01E+09	16277	40401	156
sample1_0.4X_120KV_8W_Tomo_AreaA_Recon.2.Axis-Connectivity	0.405188	1.22E+09	3.01E+09	16370	40401	157
sample1_0.4X_120KV_8W_Tomo_AreaA_Recon.2.Axis-Connectivity	0.406846	1.22E+09	3.01E+09	16437	40401	158
sample1_0.4X_120KV_8W_Tomo_AreaA_Recon.2.Axis-Connectivity	0.411896	1.24E+09	3.01E+09	16641	40401	159
sample1_0.4X_120KV_8W_Tomo_AreaA_Recon.2.Axis-Connectivity	0.417465	1.25E+09	3.01E+09	16866	40401	160
sample1_0.4X_120KV_8W_Tomo_AreaA_Recon.2.Axis-Connectivity	0.418455	1.26E+09	3.01E+09	16906	40401	161
sample1_0.4X_120KV_8W_Tomo_AreaA_Recon.2.Axis-Connectivity	0.415212	1.25E+09	3.01E+09	16775	40401	162
sample1_0.4X_120KV_8W_Tomo_AreaA_Recon.2.Axis-Connectivity	0.413678	1.24E+09	3.01E+09	16713	40401	163
sample1_0.4X_120KV_8W_Tomo_AreaA_Recon.2.Axis-Connectivity	0.412143	1.24E+09	3.01E+09	16651	40401	164
sample1_0.4X_120KV_8W_Tomo_AreaA_Recon.2.Axis-Connectivity	0.415683	1.25E+09	3.01E+09	16794	40401	165
sample1_0.4X_120KV_8W_Tomo_AreaA_Recon.2.Axis-Connectivity	0.413901	1.24E+09	3.01E+09	16722	40401	166
sample1_0.4X_120KV_8W_Tomo_AreaA_Recon.2.Axis-Connectivity	0.409124	1.23E+09	3.01E+09	16529	40401	167
sample1_0.4X_120KV_8W_Tomo_AreaA_Recon.2.Axis-Connectivity	0.413381	1.24E+09	3.01E+09	16701	40401	168
sample1_0.4X_120KV_8W_Tomo_AreaA_Recon.2.Axis-Connectivity	0.418059	1.26E+09	3.01E+09	16890	40401	169
sample1_0.4X_120KV_8W_Tomo_AreaA_Recon.2.Axis-Connectivity	0.417019	1.25E+09	3.01E+09	16848	40401	170
sample1_0.4X_120KV_8W_Tomo_AreaA_Recon.2.Axis-Connectivity	0.415906	1.25E+09	3.01E+09	16803	40401	171
sample1_0.4X_120KV_8W_Tomo_AreaA_Recon.2.Axis-Connectivity	0.41499	1.25E+09	3.01E+09	16766	40401	172
sample1_0.4X_120KV_8W_Tomo_AreaA_Recon.2.Axis-Connectivity	0.413257	1.24E+09	3.01E+09	16696	40401	173
sample1_0.4X_120KV_8W_Tomo_AreaA_Recon.2.Axis-Connectivity	0.412663	1.24E+09	3.01E+09	16672	40401	174
sample1_0.4X_120KV_8W_Tomo_AreaA_Recon.2.Axis-Connectivity	0.41093	1.23E+09	3.01E+09	16602	40401	175
sample1_0.4X_120KV_8W_Tomo_AreaA_Recon.2.Axis-Connectivity	0.40551	1.22E+09	3.01E+09	16383	40401	176
sample1_0.4X_120KV_8W_Tomo_AreaA_Recon.2.Axis-Connectivity	0.409619	1.23E+09	3.01E+09	16549	40401	177
sample1_0.4X_120KV_8W_Tomo_AreaA_Recon.2.Axis-Connectivity	0.407465	1.22E+09	3.01E+09	16462	40401	178
sample1_0.4X_120KV_8W_Tomo_AreaA_Recon.2.Axis-Connectivity	0.406426	1.22E+09	3.01E+09	16420	40401	179
sample1_0.4X_120KV_8W_Tomo_AreaA_Recon.2.Axis-Connectivity	0.404198	1.21E+09	3.01E+09	16330	40401	180
sample1_0.4X_120KV_8W_Tomo_AreaA_Recon.2.Axis-Connectivity	0.407465	1.22E+09	3.01E+09	16462	40401	181
sample1_0.4X_120KV_8W_Tomo_AreaA_Recon.2.Axis-Connectivity	0.405856	1.22E+09	3.01E+09	16397	40401	182
sample1_0.4X_120KV_8W_Tomo_AreaA_Recon.2.Axis-Connectivity	0.401995	1.21E+09	3.01E+09	16241	40401	183
sample1_0.4X_120KV_8W_Tomo_AreaA_Recon.2.Axis-Connectivity	0.406376	1.22E+09	3.01E+09	16418	40401	184
sample1_0.4X_120KV_8W_Tomo_AreaA_Recon.2.Axis-Connectivity	0.416623	1.25E+09	3.01E+09	16832	40401	185
sample1_0.4X_120KV_8W_Tomo_AreaA_Recon.2.Axis-Connectivity	0.419049	1.26E+09	3.01E+09	16930	40401	186
sample1_0.4X_120KV_8W_Tomo_AreaA_Recon.2.Axis-Connectivity	0.422019	1.27E+09	3.01E+09	17050	40401	187
sample1_0.4X_120KV_8W_Tomo_AreaA_Recon.2.Axis-Connectivity	0.420485	1.26E+09	3.01E+09	16988	40401	188
sample1_0.4X_120KV_8W_Tomo_AreaA_Recon.2.Axis-Connectivity	0.415312	1.25E+09	3.01E+09	16779	40401	189
sample1_0.4X_120KV_8W_Tomo_AreaA_Recon.2.Axis-Connectivity	0.416871	1.25E+09	3.01E+09	16842	40401	190
sample1_0.4X_120KV_8W_Tomo_AreaA_Recon.2.Axis-Connectivity	0.416648	1.25E+09	3.01E+09	16833	40401	191
sample1_0.4X_120KV_8W_Tomo_AreaA_Recon.2.Axis-Connectivity	0.420485	1.26E+09	3.01E+09	16988	40401	192
sample1_0.4X_120KV_8W_Tomo_AreaA_Recon.2.Axis-Connectivity	0.422118	1.27E+09	3.01E+09	17054	40401	193
sample1_0.4X_120KV_8W_Tomo_AreaA_Recon.2.Axis-Connectivity	0.418777	1.26E+09	3.01E+09	16919	40401	194
sample1_0.4X_120KV_8W_Tomo_AreaA_Recon.2.Axis-Connectivity	0.420782	1.26E+09	3.01E+09	17000	40401	195
sample1_0.4X_120KV_8W_Tomo_AreaA_Recon.2.Axis-Connectivity	0.426821	1.28E+09	3.01E+09	17244	40401	196
sample1_0.4X_120KV_8W_Tomo_AreaA_Recon.2.Axis-Connectivity	0.431648	1.30E+09	3.01E+09	17439	40401	197
sample1_0.4X_120KV_8W_Tomo_AreaA_Recon.2.Axis-Connectivity	0.438058	1.32E+09	3.01E+09	17698	40401	198
sample1_0.4X_120KV_8W_Tomo_AreaA_Recon.2.Axis-Connectivity	0.438281	1.32E+09	3.01E+09	17707	40401	199
sample1_0.4X_120KV_8W_Tomo_AreaA_Recon.2.Axis-Connectivity	0.441029	1.33E+09	3.01E+09	17818	40401	200
