# Supplementary material for: Identification and extraction of cementation patterns in sand modified by MICP: New insights at the pore scale
Source: PLoS One. 2024 Mar 21;19(3):e0296437. doi: 10.1371/journal.pone.0296437 (PMC10956867; doi:10.1371/journal.pone.0296437)
Supplement: S1 Data — (ZIP) [file pone.0296437.s001.zip › SI-Data/Data aggregation/unbiomineralization sample/3D unbiomineralization sample/pore-Removal of isolated pores-sample1_0.4X_120KV_8W_Tomo_AreaA_Recon.2.measure.csv]

sample1_0.4X_120KV_8W_Tomo_AreaA_Recon.2.measure
Image	Volume Fraction	Label Volume	Total Volume	Label Voxel Count	Total Voxel Count
sample1_0.4X_120KV_8W_Tomo_AreaA_Recon.2.Axis-Connectivity	0.404539	2.44E+11	6.04E+11	3285099	8120601
Mean	--	0.4045389	2.44E+11	6.04E+11	3285099	8120601
Min	--	0.4045389	2.44E+11	6.04E+11	3285099	8120601
Max	--	0.4045389	2.44E+11	6.04E+11	3285099	8120601
Median	--	0	0	0	0	0
Variance	--	0	0	0	0	0
Kurtosis	--	#NAME?	inf	inf	#NAME?	#NAME?
Skewness	--	inf	#NAME?	#NAME?	inf	inf
