# Supplementary material for: Identification and extraction of cementation patterns in sand modified by MICP: New insights at the pore scale
Source: PLoS One. 2024 Mar 21;19(3):e0296437. doi: 10.1371/journal.pone.0296437 (PMC10956867; doi:10.1371/journal.pone.0296437)
Supplement: S1 Data — (ZIP) [file pone.0296437.s001.zip › SI-Data/Data aggregation/unbiomineralization sample/Porosity and calcium carbonate content.xlsx]

## Sheet: all
1	sample1_0.4X_120KV_8W_Tomo_AreaA_Recon.2.thresholded.am	0.478751	1438730000	3005170000	19342	40401	0
2	sample1_0.4X_120KV_8W_Tomo_AreaA_Recon.2.thresholded.am	0.489765	1471830000	3005170000	19787	40401	1
3	sample1_0.4X_120KV_8W_Tomo_AreaA_Recon.2.thresholded.am	0.494913	1487300000	3005170000	19995	40401	2		Mean	--	0.404558	1215765890	3005175810	16344.6	40401	100
4	sample1_0.4X_120KV_8W_Tomo_AreaA_Recon.2.thresholded.am	0.496126	1490940000	3005170000	20044	40401	3		Min	--	0.36113	1085256060	3005169920	14590	40401	0
5	sample1_0.4X_120KV_8W_Tomo_AreaA_Recon.2.thresholded.am	0.489988	1472500000	3005170000	19796	40401	4		Max	--	0.496126	1490944000	3005169920	20044	40401	200
6	sample1_0.4X_120KV_8W_Tomo_AreaA_Recon.2.thresholded.am	0.483924	1454270000	3005170000	19551	40401	5		Median	--	0.40807	1226320130	3005169920	16486.4	40401	100
7	sample1_0.4X_120KV_8W_Tomo_AreaA_Recon.2.thresholded.am	0.482265	1449290000	3005170000	19484	40401	6		Variance	--	0.00109763	9912719020000000	18050398	1.79159e+06	0	3366.67
8	sample1_0.4X_120KV_8W_Tomo_AreaA_Recon.2.thresholded.am	0.483924	1454270000	3005170000	19551	40401	7		Kurtosis	--	0.886408	inf	inf	0.979127	-10186822	-1.20006
9	sample1_0.4X_120KV_8W_Tomo_AreaA_Recon.2.thresholded.am	0.487661	1465500000	3005170000	19702	40401	8		Skewness	--	1.29638	1.29617	--	1.29269	--	1.39977e-07
10	sample1_0.4X_120KV_8W_Tomo_AreaA_Recon.2.thresholded.am	0.485112	1457840000	3005170000	19599	40401	9
11	sample1_0.4X_120KV_8W_Tomo_AreaA_Recon.2.thresholded.am	0.487018	1463570000	3005170000	19676	40401	10
12	sample1_0.4X_120KV_8W_Tomo_AreaA_Recon.2.thresholded.am	0.489295	1470410000	3005170000	19768	40401	11
13	sample1_0.4X_120KV_8W_Tomo_AreaA_Recon.2.thresholded.am	0.487488	1464980000	3005170000	19695	40401	12
14	sample1_0.4X_120KV_8W_Tomo_AreaA_Recon.2.thresholded.am	0.479394	1440660000	3005170000	19368	40401	13
15	sample1_0.4X_120KV_8W_Tomo_AreaA_Recon.2.thresholded.am	0.474815	1426900000	3005170000	19183	40401	14
16	sample1_0.4X_120KV_8W_Tomo_AreaA_Recon.2.thresholded.am	0.469716	1411580000	3005170000	18977	40401	15
17	sample1_0.4X_120KV_8W_Tomo_AreaA_Recon.2.thresholded.am	0.4713	1416340000	3005170000	19041	40401	16
18	sample1_0.4X_120KV_8W_Tomo_AreaA_Recon.2.thresholded.am	0.475929	1430250000	3005170000	19228	40401	17
19	sample1_0.4X_120KV_8W_Tomo_AreaA_Recon.2.thresholded.am	0.477166	1433970000	3005170000	19278	40401	18
20	sample1_0.4X_120KV_8W_Tomo_AreaA_Recon.2.thresholded.am	0.478577	1438210000	3005170000	19335	40401	19
21	sample1_0.4X_120KV_8W_Tomo_AreaA_Recon.2.thresholded.am	0.475211	1428090000	3005170000	19199	40401	20
22	sample1_0.4X_120KV_8W_Tomo_AreaA_Recon.2.thresholded.am	0.472538	1420060000	3005170000	19091	40401	21
23	sample1_0.4X_120KV_8W_Tomo_AreaA_Recon.2.thresholded.am	0.467761	1405700000	3005170000	18898	40401	22
24	sample1_0.4X_120KV_8W_Tomo_AreaA_Recon.2.thresholded.am	0.45937	1380480000	3005170000	18559	40401	23
25	sample1_0.4X_120KV_8W_Tomo_AreaA_Recon.2.thresholded.am	0.449741	1351550000	3005170000	18170	40401	24
26	sample1_0.4X_120KV_8W_Tomo_AreaA_Recon.2.thresholded.am	0.437935	1316070000	3005170000	17693	40401	25
27	sample1_0.4X_120KV_8W_Tomo_AreaA_Recon.2.thresholded.am	0.425361	1278280000	3005170000	17185	40401	26
28	sample1_0.4X_120KV_8W_Tomo_AreaA_Recon.2.thresholded.am	0.418455	1257530000	3005170000	16906	40401	27
29	sample1_0.4X_120KV_8W_Tomo_AreaA_Recon.2.thresholded.am	0.418455	1257530000	3005170000	16906	40401	28
30	sample1_0.4X_120KV_8W_Tomo_AreaA_Recon.2.thresholded.am	0.416029	1250240000	3005170000	16808	40401	29
31	sample1_0.4X_120KV_8W_Tomo_AreaA_Recon.2.thresholded.am	0.412812	1240570000	3005170000	16678	40401	30
32	sample1_0.4X_120KV_8W_Tomo_AreaA_Recon.2.thresholded.am	0.40952	1230680000	3005170000	16545	40401	31
33	sample1_0.4X_120KV_8W_Tomo_AreaA_Recon.2.thresholded.am	0.40994	1231940000	3005170000	16562	40401	32
34	sample1_0.4X_120KV_8W_Tomo_AreaA_Recon.2.thresholded.am	0.40697	1223010000	3005170000	16442	40401	33
35	sample1_0.4X_120KV_8W_Tomo_AreaA_Recon.2.thresholded.am	0.400485	1203530000	3005170000	16180	40401	34
36	sample1_0.4X_120KV_8W_Tomo_AreaA_Recon.2.thresholded.am	0.394817	1186490000	3005170000	15951	40401	35
37	sample1_0.4X_120KV_8W_Tomo_AreaA_Recon.2.thresholded.am	0.393753	1183290000	3005170000	15908	40401	36
38	sample1_0.4X_120KV_8W_Tomo_AreaA_Recon.2.thresholded.am	0.390337	1173030000	3005170000	15770	40401	37
39	sample1_0.4X_120KV_8W_Tomo_AreaA_Recon.2.thresholded.am	0.388604	1167820000	3005170000	15700	40401	38
40	sample1_0.4X_120KV_8W_Tomo_AreaA_Recon.2.thresholded.am	0.386649	1161950000	3005170000	15621	40401	39
41	sample1_0.4X_120KV_8W_Tomo_AreaA_Recon.2.thresholded.am	0.388109	1166330000	3005170000	15680	40401	40
42	sample1_0.4X_120KV_8W_Tomo_AreaA_Recon.2.thresholded.am	0.383629	1152870000	3005170000	15499	40401	41
43	sample1_0.4X_120KV_8W_Tomo_AreaA_Recon.2.thresholded.am	0.38405	1154140000	3005170000	15516	40401	42
44	sample1_0.4X_120KV_8W_Tomo_AreaA_Recon.2.thresholded.am	0.384545	1155620000	3005170000	15536	40401	43
45	sample1_0.4X_120KV_8W_Tomo_AreaA_Recon.2.thresholded.am	0.383728	1153170000	3005170000	15503	40401	44
46	sample1_0.4X_120KV_8W_Tomo_AreaA_Recon.2.thresholded.am	0.380931	1144760000	3005170000	15390	40401	45
47	sample1_0.4X_120KV_8W_Tomo_AreaA_Recon.2.thresholded.am	0.376006	1129960000	3005170000	15191	40401	46
48	sample1_0.4X_120KV_8W_Tomo_AreaA_Recon.2.thresholded.am	0.373184	1121480000	3005170000	15077	40401	47
49	sample1_0.4X_120KV_8W_Tomo_AreaA_Recon.2.thresholded.am	0.371352	1115980000	3005170000	15003	40401	48
50	sample1_0.4X_120KV_8W_Tomo_AreaA_Recon.2.thresholded.am	0.368308	1106830000	3005170000	14880	40401	49
51	sample1_0.4X_120KV_8W_Tomo_AreaA_Recon.2.thresholded.am	0.36113	1085260000	3005170000	14590	40401	50
52	sample1_0.4X_120KV_8W_Tomo_AreaA_Recon.2.thresholded.am	0.36306	1091060000	3005170000	14668	40401	51
53	sample1_0.4X_120KV_8W_Tomo_AreaA_Recon.2.thresholded.am	0.366798	1102290000	3005170000	14819	40401	52
54	sample1_0.4X_120KV_8W_Tomo_AreaA_Recon.2.thresholded.am	0.370882	1114560000	3005170000	14984	40401	53
55	sample1_0.4X_120KV_8W_Tomo_AreaA_Recon.2.thresholded.am	0.371699	1117020000	3005170000	15017	40401	54
56	sample1_0.4X_120KV_8W_Tomo_AreaA_Recon.2.thresholded.am	0.374446	1125270000	3005170000	15128	40401	55
57	sample1_0.4X_120KV_8W_Tomo_AreaA_Recon.2.thresholded.am	0.37358	1122670000	3005170000	15093	40401	56
58	sample1_0.4X_120KV_8W_Tomo_AreaA_Recon.2.thresholded.am	0.370387	1113080000	3005170000	14964	40401	57
59	sample1_0.4X_120KV_8W_Tomo_AreaA_Recon.2.thresholded.am	0.367045	1103030000	3005170000	14829	40401	58
60	sample1_0.4X_120KV_8W_Tomo_AreaA_Recon.2.thresholded.am	0.367194	1103480000	3005170000	14835	40401	59
61	sample1_0.4X_120KV_8W_Tomo_AreaA_Recon.2.thresholded.am	0.37254	1119550000	3005170000	15051	40401	60
62	sample1_0.4X_120KV_8W_Tomo_AreaA_Recon.2.thresholded.am	0.374223	1124600000	3005170000	15119	40401	61
63	sample1_0.4X_120KV_8W_Tomo_AreaA_Recon.2.thresholded.am	0.375733	1129140000	3005170000	15180	40401	62
64	sample1_0.4X_120KV_8W_Tomo_AreaA_Recon.2.thresholded.am	0.377515	1134500000	3005170000	15252	40401	63
65	sample1_0.4X_120KV_8W_Tomo_AreaA_Recon.2.thresholded.am	0.376971	1132860000	3005170000	15230	40401	64
66	sample1_0.4X_120KV_8W_Tomo_AreaA_Recon.2.thresholded.am	0.370337	1112930000	3005170000	14962	40401	65
67	sample1_0.4X_120KV_8W_Tomo_AreaA_Recon.2.thresholded.am	0.370115	1112260000	3005170000	14953	40401	66
68	sample1_0.4X_120KV_8W_Tomo_AreaA_Recon.2.thresholded.am	0.373011	1120960000	3005170000	15070	40401	67
69	sample1_0.4X_120KV_8W_Tomo_AreaA_Recon.2.thresholded.am	0.379496	1140450000	3005170000	15332	40401	68
70	sample1_0.4X_120KV_8W_Tomo_AreaA_Recon.2.thresholded.am	0.384	1153990000	3005170000	15514	40401	69
71	sample1_0.4X_120KV_8W_Tomo_AreaA_Recon.2.thresholded.am	0.380956	1144840000	3005170000	15391	40401	70
72	sample1_0.4X_120KV_8W_Tomo_AreaA_Recon.2.thresholded.am	0.378382	1137100000	3005170000	15287	40401	71
73	sample1_0.4X_120KV_8W_Tomo_AreaA_Recon.2.thresholded.am	0.376352	1131000000	3005170000	15205	40401	72
74	sample1_0.4X_120KV_8W_Tomo_AreaA_Recon.2.thresholded.am	0.372986	1120890000	3005170000	15069	40401	73
75	sample1_0.4X_120KV_8W_Tomo_AreaA_Recon.2.thresholded.am	0.373902	1123640000	3005170000	15106	40401	74
76	sample1_0.4X_120KV_8W_Tomo_AreaA_Recon.2.thresholded.am	0.373852	1123490000	3005170000	15104	40401	75
77	sample1_0.4X_120KV_8W_Tomo_AreaA_Recon.2.thresholded.am	0.376179	1130480000	3005170000	15198	40401	76
78	sample1_0.4X_120KV_8W_Tomo_AreaA_Recon.2.thresholded.am	0.37806	1136130000	3005170000	15274	40401	77
79	sample1_0.4X_120KV_8W_Tomo_AreaA_Recon.2.thresholded.am	0.373803	1123340000	3005170000	15102	40401	78
80	sample1_0.4X_120KV_8W_Tomo_AreaA_Recon.2.thresholded.am	0.372516	1119470000	3005170000	15050	40401	79
81	sample1_0.4X_120KV_8W_Tomo_AreaA_Recon.2.thresholded.am	0.37306	1121110000	3005170000	15072	40401	80
82	sample1_0.4X_120KV_8W_Tomo_AreaA_Recon.2.thresholded.am	0.372689	1119990000	3005170000	15057	40401	81
83	sample1_0.4X_120KV_8W_Tomo_AreaA_Recon.2.thresholded.am	0.371748	1117170000	3005170000	15019	40401	82
84	sample1_0.4X_120KV_8W_Tomo_AreaA_Recon.2.thresholded.am	0.369174	1109430000	3005170000	14915	40401	83
85	sample1_0.4X_120KV_8W_Tomo_AreaA_Recon.2.thresholded.am	0.370931	1114710000	3005170000	14986	40401	84
86	sample1_0.4X_120KV_8W_Tomo_AreaA_Recon.2.thresholded.am	0.375015	1126990000	3005170000	15151	40401	85
87	sample1_0.4X_120KV_8W_Tomo_AreaA_Recon.2.thresholded.am	0.377961	1135840000	3005170000	15270	40401	86
88	sample1_0.4X_120KV_8W_Tomo_AreaA_Recon.2.thresholded.am	0.380535	1143570000	3005170000	15374	40401	87
89	sample1_0.4X_120KV_8W_Tomo_AreaA_Recon.2.thresholded.am	0.376303	1130850000	3005170000	15203	40401	88
90	sample1_0.4X_120KV_8W_Tomo_AreaA_Recon.2.thresholded.am	0.374694	1126020000	3005170000	15138	40401	89
91	sample1_0.4X_120KV_8W_Tomo_AreaA_Recon.2.thresholded.am	0.373951	1123790000	3005170000	15108	40401	90
92	sample1_0.4X_120KV_8W_Tomo_AreaA_Recon.2.thresholded.am	0.374248	1124680000	3005170000	15120	40401	91
93	sample1_0.4X_120KV_8W_Tomo_AreaA_Recon.2.thresholded.am	0.375634	1128840000	3005170000	15176	40401	92
94	sample1_0.4X_120KV_8W_Tomo_AreaA_Recon.2.thresholded.am	0.379545	1140600000	3005170000	15334	40401	93
95	sample1_0.4X_120KV_8W_Tomo_AreaA_Recon.2.thresholded.am	0.379991	1141940000	3005170000	15352	40401	94
96	sample1_0.4X_120KV_8W_Tomo_AreaA_Recon.2.thresholded.am	0.386005	1160010000	3005170000	15595	40401	95
97	sample1_0.4X_120KV_8W_Tomo_AreaA_Recon.2.thresholded.am	0.395758	1189320000	3005170000	15989	40401	96
98	sample1_0.4X_120KV_8W_Tomo_AreaA_Recon.2.thresholded.am	0.398876	1198690000	3005170000	16115	40401	97
99	sample1_0.4X_120KV_8W_Tomo_AreaA_Recon.2.thresholded.am	0.396525	1191620000	3005170000	16020	40401	98
100	sample1_0.4X_120KV_8W_Tomo_AreaA_Recon.2.thresholded.am	0.389223	1169680000	3005170000	15725	40401	99
101	sample1_0.4X_120KV_8W_Tomo_AreaA_Recon.2.thresholded.am	0.379595	1140750000	3005170000	15336	40401	100
102	sample1_0.4X_120KV_8W_Tomo_AreaA_Recon.2.thresholded.am	0.376575	1131670000	3005170000	15214	40401	101
103	sample1_0.4X_120KV_8W_Tomo_AreaA_Recon.2.thresholded.am	0.376674	1131970000	3005170000	15218	40401	102
104	sample1_0.4X_120KV_8W_Tomo_AreaA_Recon.2.thresholded.am	0.378629	1137850000	3005170000	15297	40401	103
105	sample1_0.4X_120KV_8W_Tomo_AreaA_Recon.2.thresholded.am	0.379322	1139930000	3005170000	15325	40401	104
106	sample1_0.4X_120KV_8W_Tomo_AreaA_Recon.2.thresholded.am	0.379397	1140150000	3005170000	15328	40401	105
107	sample1_0.4X_120KV_8W_Tomo_AreaA_Recon.2.thresholded.am	0.378654	1137920000	3005170000	15298	40401	106
108	sample1_0.4X_120KV_8W_Tomo_AreaA_Recon.2.thresholded.am	0.377664	1134940000	3005170000	15258	40401	107
109	sample1_0.4X_120KV_8W_Tomo_AreaA_Recon.2.thresholded.am	0.378852	1138510000	3005170000	15306	40401	108
110	sample1_0.4X_120KV_8W_Tomo_AreaA_Recon.2.thresholded.am	0.382392	1149150000	3005170000	15449	40401	109
111	sample1_0.4X_120KV_8W_Tomo_AreaA_Recon.2.thresholded.am	0.381723	1147140000	3005170000	15422	40401	110
112	sample1_0.4X_120KV_8W_Tomo_AreaA_Recon.2.thresholded.am	0.37806	1136130000	3005170000	15274	40401	111
113	sample1_0.4X_120KV_8W_Tomo_AreaA_Recon.2.thresholded.am	0.380337	1142980000	3005170000	15366	40401	112
114	sample1_0.4X_120KV_8W_Tomo_AreaA_Recon.2.thresholded.am	0.385535	1158600000	3005170000	15576	40401	113
115	sample1_0.4X_120KV_8W_Tomo_AreaA_Recon.2.thresholded.am	0.385906	1159710000	3005170000	15591	40401	114
116	sample1_0.4X_120KV_8W_Tomo_AreaA_Recon.2.thresholded.am	0.38259	1149750000	3005170000	15457	40401	115
117	sample1_0.4X_120KV_8W_Tomo_AreaA_Recon.2.thresholded.am	0.378555	1137620000	3005170000	15294	40401	116
118	sample1_0.4X_120KV_8W_Tomo_AreaA_Recon.2.thresholded.am	0.379966	1141860000	3005170000	15351	40401	117
119	sample1_0.4X_120KV_8W_Tomo_AreaA_Recon.2.thresholded.am	0.384471	1155400000	3005170000	15533	40401	118
120	sample1_0.4X_120KV_8W_Tomo_AreaA_Recon.2.thresholded.am	0.38702	1163060000	3005170000	15636	40401	119
121	sample1_0.4X_120KV_8W_Tomo_AreaA_Recon.2.thresholded.am	0.389248	1169760000	3005170000	15726	40401	120
122	sample1_0.4X_120KV_8W_Tomo_AreaA_Recon.2.thresholded.am	0.392243	1178760000	3005170000	15847	40401	121
123	sample1_0.4X_120KV_8W_Tomo_AreaA_Recon.2.thresholded.am	0.393827	1183520000	3005170000	15911	40401	122
124	sample1_0.4X_120KV_8W_Tomo_AreaA_Recon.2.thresholded.am	0.391946	1177860000	3005170000	15835	40401	123
125	sample1_0.4X_120KV_8W_Tomo_AreaA_Recon.2.thresholded.am	0.391253	1175780000	3005170000	15807	40401	124
126	sample1_0.4X_120KV_8W_Tomo_AreaA_Recon.2.thresholded.am	0.389594	1170800000	3005170000	15740	40401	125
127	sample1_0.4X_120KV_8W_Tomo_AreaA_Recon.2.thresholded.am	0.391599	1176820000	3005170000	15821	40401	126
128	sample1_0.4X_120KV_8W_Tomo_AreaA_Recon.2.thresholded.am	0.389718	1171170000	3005170000	15745	40401	127
129	sample1_0.4X_120KV_8W_Tomo_AreaA_Recon.2.thresholded.am	0.391228	1175710000	3005170000	15806	40401	128
130	sample1_0.4X_120KV_8W_Tomo_AreaA_Recon.2.thresholded.am	0.389322	1169980000	3005170000	15729	40401	129
131	sample1_0.4X_120KV_8W_Tomo_AreaA_Recon.2.thresholded.am	0.393852	1183590000	3005170000	15912	40401	130
132	sample1_0.4X_120KV_8W_Tomo_AreaA_Recon.2.thresholded.am	0.397688	1195120000	3005170000	16067	40401	131
133	sample1_0.4X_120KV_8W_Tomo_AreaA_Recon.2.thresholded.am	0.39504	1187160000	3005170000	15960	40401	132
134	sample1_0.4X_120KV_8W_Tomo_AreaA_Recon.2.thresholded.am	0.395337	1188050000	3005170000	15972	40401	133
135	sample1_0.4X_120KV_8W_Tomo_AreaA_Recon.2.thresholded.am	0.399718	1201220000	3005170000	16149	40401	134
136	sample1_0.4X_120KV_8W_Tomo_AreaA_Recon.2.thresholded.am	0.402441	1209400000	3005170000	16259	40401	135
137	sample1_0.4X_120KV_8W_Tomo_AreaA_Recon.2.thresholded.am	0.403629	1212970000	3005170000	16307	40401	136
138	sample1_0.4X_120KV_8W_Tomo_AreaA_Recon.2.thresholded.am	0.402342	1209100000	3005170000	16255	40401	137
139	sample1_0.4X_120KV_8W_Tomo_AreaA_Recon.2.thresholded.am	0.401376	1206200000	3005170000	16216	40401	138
140	sample1_0.4X_120KV_8W_Tomo_AreaA_Recon.2.thresholded.am	0.397886	1195720000	3005170000	16075	40401	139
141	sample1_0.4X_120KV_8W_Tomo_AreaA_Recon.2.thresholded.am	0.395114	1187380000	3005170000	15963	40401	140
142	sample1_0.4X_120KV_8W_Tomo_AreaA_Recon.2.thresholded.am	0.396104	1190360000	3005170000	16003	40401	141
143	sample1_0.4X_120KV_8W_Tomo_AreaA_Recon.2.thresholded.am	0.397416	1194300000	3005170000	16056	40401	142
144	sample1_0.4X_120KV_8W_Tomo_AreaA_Recon.2.thresholded.am	0.396253	1190810000	3005170000	16009	40401	143
145	sample1_0.4X_120KV_8W_Tomo_AreaA_Recon.2.thresholded.am	0.400114	1202410000	3005170000	16165	40401	144
146	sample1_0.4X_120KV_8W_Tomo_AreaA_Recon.2.thresholded.am	0.400436	1203380000	3005170000	16178	40401	145
147	sample1_0.4X_120KV_8W_Tomo_AreaA_Recon.2.thresholded.am	0.400634	1203970000	3005170000	16186	40401	146
148	sample1_0.4X_120KV_8W_Tomo_AreaA_Recon.2.thresholded.am	0.400436	1203380000	3005170000	16178	40401	147
149	sample1_0.4X_120KV_8W_Tomo_AreaA_Recon.2.thresholded.am	0.405708	1219220000	3005170000	16391	40401	148
150	sample1_0.4X_120KV_8W_Tomo_AreaA_Recon.2.thresholded.am	0.408034	1226210000	3005170000	16485	40401	149
151	sample1_0.4X_120KV_8W_Tomo_AreaA_Recon.2.thresholded.am	0.407143	1223540000	3005170000	16449	40401	150
152	sample1_0.4X_120KV_8W_Tomo_AreaA_Recon.2.thresholded.am	0.404322	1215060000	3005170000	16335	40401	151
153	sample1_0.4X_120KV_8W_Tomo_AreaA_Recon.2.thresholded.am	0.403084	1211340000	3005170000	16285	40401	152
154	sample1_0.4X_120KV_8W_Tomo_AreaA_Recon.2.thresholded.am	0.403431	1212380000	3005170000	16299	40401	153
155	sample1_0.4X_120KV_8W_Tomo_AreaA_Recon.2.thresholded.am	0.404	1214090000	3005170000	16322	40401	154
156	sample1_0.4X_120KV_8W_Tomo_AreaA_Recon.2.thresholded.am	0.403059	1211260000	3005170000	16284	40401	155
157	sample1_0.4X_120KV_8W_Tomo_AreaA_Recon.2.thresholded.am	0.402886	1210740000	3005170000	16277	40401	156
158	sample1_0.4X_120KV_8W_Tomo_AreaA_Recon.2.thresholded.am	0.405188	1217660000	3005170000	16370	40401	157
159	sample1_0.4X_120KV_8W_Tomo_AreaA_Recon.2.thresholded.am	0.406871	1222720000	3005170000	16438	40401	158
160	sample1_0.4X_120KV_8W_Tomo_AreaA_Recon.2.thresholded.am	0.411896	1237820000	3005170000	16641	40401	159
161	sample1_0.4X_120KV_8W_Tomo_AreaA_Recon.2.thresholded.am	0.417465	1254550000	3005170000	16866	40401	160
162	sample1_0.4X_120KV_8W_Tomo_AreaA_Recon.2.thresholded.am	0.418455	1257530000	3005170000	16906	40401	161
163	sample1_0.4X_120KV_8W_Tomo_AreaA_Recon.2.thresholded.am	0.415212	1247780000	3005170000	16775	40401	162
164	sample1_0.4X_120KV_8W_Tomo_AreaA_Recon.2.thresholded.am	0.413678	1243170000	3005170000	16713	40401	163
165	sample1_0.4X_120KV_8W_Tomo_AreaA_Recon.2.thresholded.am	0.412143	1238560000	3005170000	16651	40401	164
166	sample1_0.4X_120KV_8W_Tomo_AreaA_Recon.2.thresholded.am	0.415683	1249200000	3005170000	16794	40401	165
167	sample1_0.4X_120KV_8W_Tomo_AreaA_Recon.2.thresholded.am	0.413901	1243840000	3005170000	16722	40401	166
168	sample1_0.4X_120KV_8W_Tomo_AreaA_Recon.2.thresholded.am	0.409124	1229490000	3005170000	16529	40401	167
169	sample1_0.4X_120KV_8W_Tomo_AreaA_Recon.2.thresholded.am	0.413381	1242280000	3005170000	16701	40401	168
170	sample1_0.4X_120KV_8W_Tomo_AreaA_Recon.2.thresholded.am	0.418059	1256340000	3005170000	16890	40401	169
171	sample1_0.4X_120KV_8W_Tomo_AreaA_Recon.2.thresholded.am	0.417019	1253210000	3005170000	16848	40401	170
172	sample1_0.4X_120KV_8W_Tomo_AreaA_Recon.2.thresholded.am	0.415906	1249870000	3005170000	16803	40401	171
173	sample1_0.4X_120KV_8W_Tomo_AreaA_Recon.2.thresholded.am	0.41499	1247110000	3005170000	16766	40401	172
174	sample1_0.4X_120KV_8W_Tomo_AreaA_Recon.2.thresholded.am	0.413257	1241910000	3005170000	16696	40401	173
175	sample1_0.4X_120KV_8W_Tomo_AreaA_Recon.2.thresholded.am	0.412663	1240120000	3005170000	16672	40401	174
176	sample1_0.4X_120KV_8W_Tomo_AreaA_Recon.2.thresholded.am	0.410955	1234990000	3005170000	16603	40401	175
177	sample1_0.4X_120KV_8W_Tomo_AreaA_Recon.2.thresholded.am	0.40551	1218630000	3005170000	16383	40401	176
178	sample1_0.4X_120KV_8W_Tomo_AreaA_Recon.2.thresholded.am	0.409619	1230970000	3005170000	16549	40401	177
179	sample1_0.4X_120KV_8W_Tomo_AreaA_Recon.2.thresholded.am	0.407465	1224500000	3005170000	16462	40401	178
180	sample1_0.4X_120KV_8W_Tomo_AreaA_Recon.2.thresholded.am	0.406426	1221380000	3005170000	16420	40401	179
181	sample1_0.4X_120KV_8W_Tomo_AreaA_Recon.2.thresholded.am	0.404247	1214830000	3005170000	16332	40401	180
182	sample1_0.4X_120KV_8W_Tomo_AreaA_Recon.2.thresholded.am	0.407589	1224870000	3005170000	16467	40401	181
183	sample1_0.4X_120KV_8W_Tomo_AreaA_Recon.2.thresholded.am	0.405931	1219890000	3005170000	16400	40401	182
184	sample1_0.4X_120KV_8W_Tomo_AreaA_Recon.2.thresholded.am	0.401995	1208060000	3005170000	16241	40401	183
185	sample1_0.4X_120KV_8W_Tomo_AreaA_Recon.2.thresholded.am	0.406376	1221230000	3005170000	16418	40401	184
186	sample1_0.4X_120KV_8W_Tomo_AreaA_Recon.2.thresholded.am	0.416623	1252020000	3005170000	16832	40401	185
187	sample1_0.4X_120KV_8W_Tomo_AreaA_Recon.2.thresholded.am	0.419049	1259310000	3005170000	16930	40401	186
188	sample1_0.4X_120KV_8W_Tomo_AreaA_Recon.2.thresholded.am	0.422044	1268310000	3005170000	17051	40401	187
189	sample1_0.4X_120KV_8W_Tomo_AreaA_Recon.2.thresholded.am	0.420485	1263630000	3005170000	16988	40401	188
190	sample1_0.4X_120KV_8W_Tomo_AreaA_Recon.2.thresholded.am	0.415312	1248080000	3005170000	16779	40401	189
191	sample1_0.4X_120KV_8W_Tomo_AreaA_Recon.2.thresholded.am	0.416896	1252840000	3005170000	16843	40401	190
192	sample1_0.4X_120KV_8W_Tomo_AreaA_Recon.2.thresholded.am	0.416648	1252100000	3005170000	16833	40401	191
193	sample1_0.4X_120KV_8W_Tomo_AreaA_Recon.2.thresholded.am	0.420485	1263630000	3005170000	16988	40401	192
194	sample1_0.4X_120KV_8W_Tomo_AreaA_Recon.2.thresholded.am	0.422118	1268540000	3005170000	17054	40401	193
195	sample1_0.4X_120KV_8W_Tomo_AreaA_Recon.2.thresholded.am	0.418777	1258500000	3005170000	16919	40401	194
196	sample1_0.4X_120KV_8W_Tomo_AreaA_Recon.2.thresholded.am	0.420782	1264520000	3005170000	17000	40401	195
197	sample1_0.4X_120KV_8W_Tomo_AreaA_Recon.2.thresholded.am	0.426821	1282670000	3005170000	17244	40401	196
198	sample1_0.4X_120KV_8W_Tomo_AreaA_Recon.2.thresholded.am	0.431648	1297170000	3005170000	17439	40401	197
199	sample1_0.4X_120KV_8W_Tomo_AreaA_Recon.2.thresholded.am	0.438058	1316440000	3005170000	17698	40401	198
200	sample1_0.4X_120KV_8W_Tomo_AreaA_Recon.2.thresholded.am	0.438306	1317180000	3005170000	17708	40401	199
201	sample1_0.4X_120KV_8W_Tomo_AreaA_Recon.2.thresholded.am	0.441029	1325370000	3005170000	17818	40401	200
